# Supplementary material for: The global view of mRNA-related ceRNA cross-talks across cardiovascular diseases
Source: Sci Rep. 2017 Aug 31;7:10185. doi: 10.1038/s41598-017-10547-z (PMC5579186; doi:10.1038/s41598-017-10547-z)
Supplement: Supplementary file 2 — Supplementary Table S6 [file 41598_2017_10547_MOESM2_ESM.xls]

## Sheet: Supplementary Table S6
module	ceRNA1	ceRNA2	number of CVDs	CVD name
module_1	CPA3	HSPA6	5	CAD,CHD,Ischemic,MI,PH
module_1	CPA3	HSPA8	3	CAD,MI,PH
module_1	CPA3	TCF7L1	5	CAD,CHD,HF,Ischemic,MI
module_1	CPA3	ZFYVE9	3	CAD,CHD,MI
module_1	CPA3	ATP1B3	5	CAD,CHD,HCM,MI,PH
module_1	CPA3	CTSS	8	CAD,CHD,DCM,HCM,HF,Ischemic,MI,PH
module_1	CPA3	IRAK4	4	CHD,HCM,MI,PH
module_1	CPA3	IRF9	5	CHD,HCM,Ischemic,MI,PH
module_1	CPA3	MCM3	3	CHD,MI,PH
module_1	HSPA6	HSPA8	5	CAD,HCM,HF,MI,PH
module_1	HSPA6	TCF7L1	3	CAD,CHD,MI
module_1	HSPA6	ZFYVE9	3	CAD,CHD,MI
module_1	HSPA6	ATP1B3	6	CAD,CHD,HCM,HF,MI,PH
module_1	HSPA6	CTSS	7	CAD,CHD,HCM,HF,Ischemic,MI,PH
module_1	HSPA6	IRAK4	4	CHD,HF,MI,PH
module_1	HSPA6	IRF9	6	CAD,CHD,HF,Ischemic,MI,PH
module_1	HSPA6	MCM3	3	CHD,MI,PH
module_1	HSPA8	TCF7L1	2	CAD,MI
module_1	HSPA8	ZFYVE9	1	MI
module_1	HSPA8	ATP1B3	6	CAD,CHD,HCM,HF,MI,PH
module_1	HSPA8	CTSS	2	MI,PH
module_1	HSPA8	IRAK4	3	CAD,MI,PH
module_1	HSPA8	IRF9	3	CHD,MI,PH
module_1	HSPA8	MCM3	3	CHD,MI,PH
module_1	TCF7L1	ZFYVE9	3	CAD,CHD,MI
module_1	TCF7L1	ATP1B3	3	CAD,CHD,MI
module_1	TCF7L1	CTSS	3	CAD,CHD,MI
module_1	TCF7L1	IRAK4	3	CHD,HCM,MI
module_1	TCF7L1	IRF9	4	CHD,HF,Ischemic,MI
module_1	TCF7L1	MCM3	3	CHD,HF,MI
module_1	ZFYVE9	ATP1B3	3	CAD,CHD,MI
module_1	ZFYVE9	CTSS	3	CAD,CHD,MI
module_1	ZFYVE9	IRAK4	2	CHD,MI
module_1	ZFYVE9	IRF9	2	CHD,MI
module_1	ZFYVE9	MCM3	2	CHD,MI
module_1	ATP1B3	CTSS	6	CAD,CHD,HCM,HF,MI,PH
module_1	ATP1B3	IRAK4	5	CHD,HCM,HF,MI,PH
module_1	ATP1B3	IRF9	4	CHD,HCM,MI,PH
module_1	ATP1B3	MCM3	4	CHD,HF,MI,PH
module_1	CTSS	IRAK4	5	CHD,HCM,HF,MI,PH
module_1	CTSS	IRF9	7	CAD,CHD,HCM,HF,Ischemic,MI,PH
module_1	CTSS	MCM3	3	CHD,MI,PH
module_1	IRAK4	IRF9	5	CAD,CHD,HF,MI,PH
module_1	IRAK4	MCM3	3	CHD,MI,PH
module_1	IRF9	MCM3	5	CAD,CHD,DCM,MI,PH
module_2	COX8C	CPA3	3	CAD,CHD,MI
module_2	COX8C	PIK3CA	3	CAD,CHD,MI
module_2	COX8C	SMAD7	2	CHD,MI
module_2	COX8C	SOCS3	3	CAD,CHD,MI
module_2	COX8C	TNF	3	CAD,CHD,MI
module_2	COX8C	ZFYVE9	4	CAD,CHD,HF,MI
module_2	COX8C	MCM3	2	CHD,MI
module_2	COX8C	LEFTY1	3	CAD,CHD,MI
module_2	COX8C	TGFBR2	3	CAD,CHD,MI
module_2	CPA3	PIK3CA	4	CAD,CHD,MI,PH
module_2	CPA3	SMAD7	4	CHD,Ischemic,MI,PH
module_2	CPA3	SOCS3	5	CAD,CHD,HCM,MI,PH
module_2	CPA3	TNF	4	CAD,CHD,MI,PH
module_2	CPA3	ZFYVE9	3	CAD,CHD,MI
module_2	CPA3	MCM3	3	CHD,MI,PH
module_2	CPA3	LEFTY1	3	CAD,CHD,MI
module_2	CPA3	TGFBR2	6	CAD,CHD,HCM,HF,MI,PH
module_2	PIK3CA	SMAD7	6	CAD,CHD,HF,Ischemic,MI,PH
module_2	PIK3CA	SOCS3	4	CAD,CHD,MI,PH
module_2	PIK3CA	TNF	4	CAD,CHD,MI,PH
module_2	PIK3CA	ZFYVE9	3	CHD,HF,MI
module_2	PIK3CA	MCM3	3	CHD,MI,PH
module_2	PIK3CA	LEFTY1	4	CHD,DCM,MI,PH
module_2	PIK3CA	TGFBR2	5	CAD,CHD,HF,MI,PH
module_2	SMAD7	SOCS3	3	CHD,MI,PH
module_2	SMAD7	TNF	3	CHD,MI,PH
module_2	SMAD7	ZFYVE9	3	CHD,HF,MI
module_2	SMAD7	MCM3	3	CHD,HF,MI
module_2	SMAD7	LEFTY1	2	CHD,MI
module_2	SMAD7	TGFBR2	4	CHD,HF,MI,PH
module_2	SOCS3	TNF	6	CAD,CHD,DCM,HF,MI,PH
module_2	SOCS3	ZFYVE9	5	CAD,CHD,HF,Ischemic,MI
module_2	SOCS3	MCM3	2	CHD,MI
module_2	SOCS3	LEFTY1	4	CAD,CHD,Ischemic,MI
module_2	SOCS3	TGFBR2	6	CAD,CHD,HCM,HF,MI,PH
module_2	TNF	ZFYVE9	4	CAD,CHD,HF,MI
module_2	TNF	MCM3	3	CHD,MI,PH
module_2	TNF	LEFTY1	4	CAD,HF,Ischemic,MI
module_2	TNF	TGFBR2	4	CAD,CHD,MI,PH
module_2	ZFYVE9	MCM3	2	CHD,MI
module_2	ZFYVE9	LEFTY1	4	CAD,CHD,HF,MI
module_2	ZFYVE9	TGFBR2	4	CAD,CHD,HF,MI
module_2	MCM3	LEFTY1	3	CHD,MI,PH
module_2	MCM3	TGFBR2	5	CHD,DCM,HF,MI,PH
module_2	LEFTY1	TGFBR2	3	CAD,CHD,MI
module_3	COX8C	CPA3	3	CAD,CHD,MI
module_3	COX8C	HSPA6	3	CAD,CHD,MI
module_3	COX8C	TNF	3	CAD,CHD,MI
module_3	COX8C	WEE1	1	MI
module_3	COX8C	FZD6	3	CAD,CHD,MI
module_3	COX8C	ITPR1	3	CAD,CHD,MI
module_3	COX8C	SOCS5	3	CAD,CHD,MI
module_3	COX8C	SOS1	3	CAD,CHD,MI
module_3	COX8C	PPP2R1B	3	CAD,CHD,MI
module_3	CPA3	HSPA6	5	CAD,CHD,Ischemic,MI,PH
module_3	CPA3	TNF	4	CAD,CHD,MI,PH
module_3	CPA3	WEE1	3	CHD,MI,PH
module_3	CPA3	FZD6	6	CAD,CHD,HF,Ischemic,MI,PH
module_3	CPA3	ITPR1	7	CAD,CHD,HCM,HF,Ischemic,MI,PH
module_3	CPA3	SOCS5	5	CAD,CHD,Ischemic,MI,PH
module_3	CPA3	SOS1	5	CAD,CHD,Ischemic,MI,PH
module_3	CPA3	PPP2R1B	5	CAD,CHD,HF,MI,PH
module_3	HSPA6	TNF	5	CAD,CHD,HF,MI,PH
module_3	HSPA6	WEE1	3	CHD,MI,PH
module_3	HSPA6	FZD6	4	CAD,CHD,MI,PH
module_3	HSPA6	ITPR1	5	CAD,CHD,Ischemic,MI,PH
module_3	HSPA6	SOCS5	4	CAD,CHD,MI,PH
module_3	HSPA6	SOS1	4	CAD,CHD,MI,PH
module_3	HSPA6	PPP2R1B	5	CAD,CHD,HF,MI,PH
module_3	TNF	WEE1	3	CHD,MI,PH
module_3	TNF	FZD6	4	CAD,CHD,MI,PH
module_3	TNF	ITPR1	4	CAD,CHD,MI,PH
module_3	TNF	SOCS5	4	CAD,CHD,MI,PH
module_3	TNF	SOS1	4	CAD,CHD,MI,PH
module_3	TNF	PPP2R1B	5	CAD,CHD,HF,MI,PH
module_3	WEE1	FZD6	4	CHD,HF,MI,PH
module_3	WEE1	ITPR1	3	CHD,MI,PH
module_3	WEE1	SOCS5	6	CHD,HCM,HF,Ischemic,MI,PH
module_3	WEE1	SOS1	4	CHD,HF,MI,PH
module_3	WEE1	PPP2R1B	5	CHD,HCM,Ischemic,MI,PH
module_3	FZD6	ITPR1	7	CAD,CHD,DCM,HF,Ischemic,MI,PH
module_3	FZD6	SOCS5	8	CAD,CHD,DCM,HCM,HF,Ischemic,MI,PH
module_3	FZD6	SOS1	6	CAD,CHD,HF,Ischemic,MI,PH
module_3	FZD6	PPP2R1B	5	CAD,CHD,HF,MI,PH
module_3	ITPR1	SOCS5	7	CAD,CHD,DCM,HF,Ischemic,MI,PH
module_3	ITPR1	SOS1	5	CAD,CHD,Ischemic,MI,PH
module_3	ITPR1	PPP2R1B	5	CAD,CHD,HF,MI,PH
module_3	SOCS5	SOS1	6	CAD,CHD,HF,Ischemic,MI,PH
module_3	SOCS5	PPP2R1B	5	CAD,CHD,HF,MI,PH
module_3	SOS1	PPP2R1B	5	CAD,CHD,Ischemic,MI,PH
module_4	COX8C	CPA3	3	CAD,CHD,MI
module_4	COX8C	HSPA6	3	CAD,CHD,MI
module_4	COX8C	TCF7L1	3	CAD,CHD,MI
module_4	COX8C	TNF	3	CAD,CHD,MI
module_4	COX8C	ZFYVE9	4	CAD,CHD,HF,MI
module_4	COX8C	CTSS	3	CAD,CHD,MI
module_4	COX8C	IRAK4	2	CHD,MI
module_4	COX8C	E2F2	3	CAD,CHD,MI
module_4	COX8C	PSMB2	3	CAD,CHD,MI
module_4	COX8C	LEFTY1	3	CAD,CHD,MI
module_4	COX8C	TNFSF10	1	MI
module_4	COX8C	PPP2R1B	3	CAD,CHD,MI
module_4	CPA3	HSPA6	5	CAD,CHD,Ischemic,MI,PH
module_4	CPA3	TCF7L1	5	CAD,CHD,HF,Ischemic,MI
module_4	CPA3	TNF	4	CAD,CHD,MI,PH
module_4	CPA3	ZFYVE9	3	CAD,CHD,MI
module_4	CPA3	CTSS	8	CAD,CHD,DCM,HCM,HF,Ischemic,MI,PH
module_4	CPA3	IRAK4	4	CHD,HCM,MI,PH
module_4	CPA3	E2F2	3	CAD,CHD,PH
module_4	CPA3	PSMB2	4	CAD,CHD,MI,PH
module_4	CPA3	LEFTY1	3	CAD,CHD,MI
module_4	CPA3	TNFSF10	5	CHD,HF,Ischemic,MI,PH
module_4	CPA3	PPP2R1B	5	CAD,CHD,HF,MI,PH
module_4	HSPA6	TCF7L1	3	CAD,CHD,MI
module_4	HSPA6	TNF	5	CAD,CHD,HF,MI,PH
module_4	HSPA6	ZFYVE9	3	CAD,CHD,MI
module_4	HSPA6	CTSS	7	CAD,CHD,HCM,HF,Ischemic,MI,PH
module_4	HSPA6	IRAK4	4	CHD,HF,MI,PH
module_4	HSPA6	E2F2	4	CHD,HCM,MI,PH
module_4	HSPA6	PSMB2	4	CAD,CHD,MI,PH
module_4	HSPA6	LEFTY1	4	CAD,CHD,MI,PH
module_4	HSPA6	TNFSF10	5	CAD,CHD,Ischemic,MI,PH
module_4	HSPA6	PPP2R1B	5	CAD,CHD,HF,MI,PH
module_4	TCF7L1	TNF	2	CAD,MI
module_4	TCF7L1	ZFYVE9	3	CAD,CHD,MI
module_4	TCF7L1	CTSS	3	CAD,CHD,MI
module_4	TCF7L1	IRAK4	3	CHD,HCM,MI
module_4	TCF7L1	E2F2	2	CHD,MI
module_4	TCF7L1	PSMB2	3	CAD,CHD,MI
module_4	TCF7L1	LEFTY1	3	CAD,CHD,MI
module_4	TCF7L1	TNFSF10	3	HCM,HF,MI
module_4	TCF7L1	PPP2R1B	4	CAD,CHD,HF,MI
module_4	TNF	ZFYVE9	4	CAD,CHD,HF,MI
module_4	TNF	CTSS	5	CAD,CHD,HF,MI,PH
module_4	TNF	IRAK4	3	CHD,MI,PH
module_4	TNF	E2F2	4	CAD,CHD,MI,PH
module_4	TNF	PSMB2	5	CAD,CHD,HF,MI,PH
module_4	TNF	LEFTY1	4	CAD,HF,Ischemic,MI
module_4	TNF	TNFSF10	3	CHD,MI,PH
module_4	TNF	PPP2R1B	5	CAD,CHD,HF,MI,PH
module_4	ZFYVE9	CTSS	3	CAD,CHD,MI
module_4	ZFYVE9	IRAK4	2	CHD,MI
module_4	ZFYVE9	E2F2	4	CHD,DCM,Ischemic,MI
module_4	ZFYVE9	PSMB2	4	CAD,CHD,HF,MI
module_4	ZFYVE9	LEFTY1	4	CAD,CHD,HF,MI
module_4	ZFYVE9	TNFSF10	1	MI
module_4	ZFYVE9	PPP2R1B	3	CAD,CHD,MI
module_4	CTSS	IRAK4	5	CHD,HCM,HF,MI,PH
module_4	CTSS	E2F2	3	CHD,HCM,PH
module_4	CTSS	PSMB2	5	CAD,CHD,HF,MI,PH
module_4	CTSS	LEFTY1	4	CAD,CHD,MI,PH
module_4	CTSS	TNFSF10	7	CAD,CHD,DCM,HF,Ischemic,MI,PH
module_4	CTSS	PPP2R1B	5	CAD,CHD,HF,MI,PH
module_4	IRAK4	E2F2	6	CAD,CHD,HCM,Ischemic,MI,PH
module_4	IRAK4	PSMB2	3	CHD,MI,PH
module_4	IRAK4	LEFTY1	3	Ischemic,MI,PH
module_4	IRAK4	TNFSF10	3	CHD,MI,PH
module_4	IRAK4	PPP2R1B	5	CAD,CHD,HF,MI,PH
module_4	E2F2	PSMB2	4	CAD,CHD,MI,PH
module_4	E2F2	LEFTY1	6	CAD,CHD,HF,Ischemic,MI,PH
module_4	E2F2	TNFSF10	3	CHD,MI,PH
module_4	E2F2	PPP2R1B	4	CAD,CHD,MI,PH
module_4	PSMB2	LEFTY1	5	CAD,CHD,HF,MI,PH
module_4	PSMB2	TNFSF10	3	CHD,MI,PH
module_4	PSMB2	PPP2R1B	5	CAD,CHD,HF,MI,PH
module_4	LEFTY1	TNFSF10	2	MI,PH
module_4	LEFTY1	PPP2R1B	4	CAD,CHD,MI,PH
module_4	TNFSF10	PPP2R1B	3	CHD,MI,PH
module_5	COX8C	CPA3	3	CAD,CHD,MI
module_5	COX8C	HSPA6	3	CAD,CHD,MI
module_5	COX8C	SMAD7	2	CHD,MI
module_5	COX8C	TNF	3	CAD,CHD,MI
module_5	COX8C	WEE1	1	MI
module_5	COX8C	IRAK4	2	CHD,MI
module_5	COX8C	CUL1	3	CAD,CHD,MI
module_5	COX8C	MCM3	2	CHD,MI
module_5	COX8C	SOS1	3	CAD,CHD,MI
module_5	CPA3	HSPA6	5	CAD,CHD,Ischemic,MI,PH
module_5	CPA3	SMAD7	4	CHD,Ischemic,MI,PH
module_5	CPA3	TNF	4	CAD,CHD,MI,PH
module_5	CPA3	WEE1	3	CHD,MI,PH
module_5	CPA3	IRAK4	4	CHD,HCM,MI,PH
module_5	CPA3	CUL1	4	CAD,CHD,MI,PH
module_5	CPA3	MCM3	3	CHD,MI,PH
module_5	CPA3	SOS1	5	CAD,CHD,Ischemic,MI,PH
module_5	HSPA6	SMAD7	2	CHD,MI
module_5	HSPA6	TNF	5	CAD,CHD,HF,MI,PH
module_5	HSPA6	WEE1	3	CHD,MI,PH
module_5	HSPA6	IRAK4	4	CHD,HF,MI,PH
module_5	HSPA6	CUL1	5	CAD,CHD,HF,MI,PH
module_5	HSPA6	MCM3	3	CHD,MI,PH
module_5	HSPA6	SOS1	4	CAD,CHD,MI,PH
module_5	SMAD7	TNF	3	CHD,MI,PH
module_5	SMAD7	WEE1	4	CHD,HF,MI,PH
module_5	SMAD7	IRAK4	4	CAD,CHD,MI,PH
module_5	SMAD7	CUL1	5	CAD,CHD,HF,MI,PH
module_5	SMAD7	MCM3	3	CHD,HF,MI
module_5	SMAD7	SOS1	4	CAD,CHD,Ischemic,MI
module_5	TNF	WEE1	3	CHD,MI,PH
module_5	TNF	IRAK4	3	CHD,MI,PH
module_5	TNF	CUL1	4	CAD,CHD,MI,PH
module_5	TNF	MCM3	3	CHD,MI,PH
module_5	TNF	SOS1	4	CAD,CHD,MI,PH
module_5	WEE1	IRAK4	4	CAD,CHD,MI,PH
module_5	WEE1	CUL1	5	CHD,HF,Ischemic,MI,PH
module_5	WEE1	MCM3	3	CHD,MI,PH
module_5	WEE1	SOS1	4	CHD,HF,MI,PH
module_5	IRAK4	CUL1	4	CAD,CHD,MI,PH
module_5	IRAK4	MCM3	3	CHD,MI,PH
module_5	IRAK4	SOS1	4	CHD,HF,MI,PH
module_5	CUL1	MCM3	4	CHD,HF,MI,PH
module_5	CUL1	SOS1	5	CAD,CHD,HF,MI,PH
module_5	MCM3	SOS1	3	CHD,MI,PH
module_6	COX8C	CPA3	3	CAD,CHD,MI
module_6	COX8C	HSPA6	3	CAD,CHD,MI
module_6	COX8C	SMAD7	2	CHD,MI
module_6	COX8C	TNF	3	CAD,CHD,MI
module_6	COX8C	WEE1	1	MI
module_6	COX8C	IRAK4	2	CHD,MI
module_6	COX8C	CUL1	3	CAD,CHD,MI
module_6	COX8C	FZD6	3	CAD,CHD,MI
module_6	COX8C	SOS1	3	CAD,CHD,MI
module_6	CPA3	HSPA6	5	CAD,CHD,Ischemic,MI,PH
module_6	CPA3	SMAD7	4	CHD,Ischemic,MI,PH
module_6	CPA3	TNF	4	CAD,CHD,MI,PH
module_6	CPA3	WEE1	3	CHD,MI,PH
module_6	CPA3	IRAK4	4	CHD,HCM,MI,PH
module_6	CPA3	CUL1	4	CAD,CHD,MI,PH
module_6	CPA3	FZD6	6	CAD,CHD,HF,Ischemic,MI,PH
module_6	CPA3	SOS1	5	CAD,CHD,Ischemic,MI,PH
module_6	HSPA6	SMAD7	2	CHD,MI
module_6	HSPA6	TNF	5	CAD,CHD,HF,MI,PH
module_6	HSPA6	WEE1	3	CHD,MI,PH
module_6	HSPA6	IRAK4	4	CHD,HF,MI,PH
module_6	HSPA6	CUL1	5	CAD,CHD,HF,MI,PH
module_6	HSPA6	FZD6	4	CAD,CHD,MI,PH
module_6	HSPA6	SOS1	4	CAD,CHD,MI,PH
module_6	SMAD7	TNF	3	CHD,MI,PH
module_6	SMAD7	WEE1	4	CHD,HF,MI,PH
module_6	SMAD7	IRAK4	4	CAD,CHD,MI,PH
module_6	SMAD7	CUL1	5	CAD,CHD,HF,MI,PH
module_6	SMAD7	FZD6	5	CHD,HF,Ischemic,MI,PH
module_6	SMAD7	SOS1	4	CAD,CHD,Ischemic,MI
module_6	TNF	WEE1	3	CHD,MI,PH
module_6	TNF	IRAK4	3	CHD,MI,PH
module_6	TNF	CUL1	4	CAD,CHD,MI,PH
module_6	TNF	FZD6	4	CAD,CHD,MI,PH
module_6	TNF	SOS1	4	CAD,CHD,MI,PH
module_6	WEE1	IRAK4	4	CAD,CHD,MI,PH
module_6	WEE1	CUL1	5	CHD,HF,Ischemic,MI,PH
module_6	WEE1	FZD6	4	CHD,HF,MI,PH
module_6	WEE1	SOS1	4	CHD,HF,MI,PH
module_6	IRAK4	CUL1	4	CAD,CHD,MI,PH
module_6	IRAK4	FZD6	3	CHD,MI,PH
module_6	IRAK4	SOS1	4	CHD,HF,MI,PH
module_6	CUL1	FZD6	5	CHD,HF,Ischemic,MI,PH
module_6	CUL1	SOS1	5	CAD,CHD,HF,MI,PH
module_6	FZD6	SOS1	6	CAD,CHD,HF,Ischemic,MI,PH
module_7	COX8C	CPA3	3	CAD,CHD,MI
module_7	COX8C	HSPA6	3	CAD,CHD,MI
module_7	COX8C	SMAD7	2	CHD,MI
module_7	COX8C	TNF	3	CAD,CHD,MI
module_7	COX8C	WEE1	1	MI
module_7	COX8C	FZD6	3	CAD,CHD,MI
module_7	COX8C	ITPR1	3	CAD,CHD,MI
module_7	COX8C	SOCS5	3	CAD,CHD,MI
module_7	COX8C	SOS1	3	CAD,CHD,MI
module_7	CPA3	HSPA6	5	CAD,CHD,Ischemic,MI,PH
module_7	CPA3	SMAD7	4	CHD,Ischemic,MI,PH
module_7	CPA3	TNF	4	CAD,CHD,MI,PH
module_7	CPA3	WEE1	3	CHD,MI,PH
module_7	CPA3	FZD6	6	CAD,CHD,HF,Ischemic,MI,PH
module_7	CPA3	ITPR1	7	CAD,CHD,HCM,HF,Ischemic,MI,PH
module_7	CPA3	SOCS5	5	CAD,CHD,Ischemic,MI,PH
module_7	CPA3	SOS1	5	CAD,CHD,Ischemic,MI,PH
module_7	HSPA6	SMAD7	2	CHD,MI
module_7	HSPA6	TNF	5	CAD,CHD,HF,MI,PH
module_7	HSPA6	WEE1	3	CHD,MI,PH
module_7	HSPA6	FZD6	4	CAD,CHD,MI,PH
module_7	HSPA6	ITPR1	5	CAD,CHD,Ischemic,MI,PH
module_7	HSPA6	SOCS5	4	CAD,CHD,MI,PH
module_7	HSPA6	SOS1	4	CAD,CHD,MI,PH
module_7	SMAD7	TNF	3	CHD,MI,PH
module_7	SMAD7	WEE1	4	CHD,HF,MI,PH
module_7	SMAD7	FZD6	5	CHD,HF,Ischemic,MI,PH
module_7	SMAD7	ITPR1	6	CAD,CHD,HF,Ischemic,MI,PH
module_7	SMAD7	SOCS5	6	CHD,HCM,HF,Ischemic,MI,PH
module_7	SMAD7	SOS1	4	CAD,CHD,Ischemic,MI
module_7	TNF	WEE1	3	CHD,MI,PH
module_7	TNF	FZD6	4	CAD,CHD,MI,PH
module_7	TNF	ITPR1	4	CAD,CHD,MI,PH
module_7	TNF	SOCS5	4	CAD,CHD,MI,PH
module_7	TNF	SOS1	4	CAD,CHD,MI,PH
module_7	WEE1	FZD6	4	CHD,HF,MI,PH
module_7	WEE1	ITPR1	3	CHD,MI,PH
module_7	WEE1	SOCS5	6	CHD,HCM,HF,Ischemic,MI,PH
module_7	WEE1	SOS1	4	CHD,HF,MI,PH
module_7	FZD6	ITPR1	7	CAD,CHD,DCM,HF,Ischemic,MI,PH
module_7	FZD6	SOCS5	8	CAD,CHD,DCM,HCM,HF,Ischemic,MI,PH
module_7	FZD6	SOS1	6	CAD,CHD,HF,Ischemic,MI,PH
module_7	ITPR1	SOCS5	7	CAD,CHD,DCM,HF,Ischemic,MI,PH
module_7	ITPR1	SOS1	5	CAD,CHD,Ischemic,MI,PH
module_7	SOCS5	SOS1	6	CAD,CHD,HF,Ischemic,MI,PH
module_8	COX8C	CPA3	3	CAD,CHD,MI
module_8	COX8C	HSPA6	3	CAD,CHD,MI
module_8	COX8C	SMAD7	2	CHD,MI
module_8	COX8C	TNF	3	CAD,CHD,MI
module_8	COX8C	WEE1	1	MI
module_8	COX8C	CUL1	3	CAD,CHD,MI
module_8	COX8C	MCM3	2	CHD,MI
module_8	COX8C	SOCS5	3	CAD,CHD,MI
module_8	COX8C	SOS1	3	CAD,CHD,MI
module_8	CPA3	HSPA6	5	CAD,CHD,Ischemic,MI,PH
module_8	CPA3	SMAD7	4	CHD,Ischemic,MI,PH
module_8	CPA3	TNF	4	CAD,CHD,MI,PH
module_8	CPA3	WEE1	3	CHD,MI,PH
module_8	CPA3	CUL1	4	CAD,CHD,MI,PH
module_8	CPA3	MCM3	3	CHD,MI,PH
module_8	CPA3	SOCS5	5	CAD,CHD,Ischemic,MI,PH
module_8	CPA3	SOS1	5	CAD,CHD,Ischemic,MI,PH
module_8	HSPA6	SMAD7	2	CHD,MI
module_8	HSPA6	TNF	5	CAD,CHD,HF,MI,PH
module_8	HSPA6	WEE1	3	CHD,MI,PH
module_8	HSPA6	CUL1	5	CAD,CHD,HF,MI,PH
module_8	HSPA6	MCM3	3	CHD,MI,PH
module_8	HSPA6	SOCS5	4	CAD,CHD,MI,PH
module_8	HSPA6	SOS1	4	CAD,CHD,MI,PH
module_8	SMAD7	TNF	3	CHD,MI,PH
module_8	SMAD7	WEE1	4	CHD,HF,MI,PH
module_8	SMAD7	CUL1	5	CAD,CHD,HF,MI,PH
module_8	SMAD7	MCM3	3	CHD,HF,MI
module_8	SMAD7	SOCS5	6	CHD,HCM,HF,Ischemic,MI,PH
module_8	SMAD7	SOS1	4	CAD,CHD,Ischemic,MI
module_8	TNF	WEE1	3	CHD,MI,PH
module_8	TNF	CUL1	4	CAD,CHD,MI,PH
module_8	TNF	MCM3	3	CHD,MI,PH
module_8	TNF	SOCS5	4	CAD,CHD,MI,PH
module_8	TNF	SOS1	4	CAD,CHD,MI,PH
module_8	WEE1	CUL1	5	CHD,HF,Ischemic,MI,PH
module_8	WEE1	MCM3	3	CHD,MI,PH
module_8	WEE1	SOCS5	6	CHD,HCM,HF,Ischemic,MI,PH
module_8	WEE1	SOS1	4	CHD,HF,MI,PH
module_8	CUL1	MCM3	4	CHD,HF,MI,PH
module_8	CUL1	SOCS5	6	CAD,CHD,HF,Ischemic,MI,PH
module_8	CUL1	SOS1	5	CAD,CHD,HF,MI,PH
module_8	MCM3	SOCS5	3	CHD,MI,PH
module_8	MCM3	SOS1	3	CHD,MI,PH
module_8	SOCS5	SOS1	6	CAD,CHD,HF,Ischemic,MI,PH
module_9	COX8C	CPA3	3	CAD,CHD,MI
module_9	COX8C	HSPA6	3	CAD,CHD,MI
module_9	COX8C	SMAD7	2	CHD,MI
module_9	COX8C	TNF	3	CAD,CHD,MI
module_9	COX8C	WEE1	1	MI
module_9	COX8C	CUL1	3	CAD,CHD,MI
module_9	COX8C	FZD6	3	CAD,CHD,MI
module_9	COX8C	SOCS5	3	CAD,CHD,MI
module_9	COX8C	SOS1	3	CAD,CHD,MI
module_9	CPA3	HSPA6	5	CAD,CHD,Ischemic,MI,PH
module_9	CPA3	SMAD7	4	CHD,Ischemic,MI,PH
module_9	CPA3	TNF	4	CAD,CHD,MI,PH
module_9	CPA3	WEE1	3	CHD,MI,PH
module_9	CPA3	CUL1	4	CAD,CHD,MI,PH
module_9	CPA3	FZD6	6	CAD,CHD,HF,Ischemic,MI,PH
module_9	CPA3	SOCS5	5	CAD,CHD,Ischemic,MI,PH
module_9	CPA3	SOS1	5	CAD,CHD,Ischemic,MI,PH
module_9	HSPA6	SMAD7	2	CHD,MI
module_9	HSPA6	TNF	5	CAD,CHD,HF,MI,PH
module_9	HSPA6	WEE1	3	CHD,MI,PH
module_9	HSPA6	CUL1	5	CAD,CHD,HF,MI,PH
module_9	HSPA6	FZD6	4	CAD,CHD,MI,PH
module_9	HSPA6	SOCS5	4	CAD,CHD,MI,PH
module_9	HSPA6	SOS1	4	CAD,CHD,MI,PH
module_9	SMAD7	TNF	3	CHD,MI,PH
module_9	SMAD7	WEE1	4	CHD,HF,MI,PH
module_9	SMAD7	CUL1	5	CAD,CHD,HF,MI,PH
module_9	SMAD7	FZD6	5	CHD,HF,Ischemic,MI,PH
module_9	SMAD7	SOCS5	6	CHD,HCM,HF,Ischemic,MI,PH
module_9	SMAD7	SOS1	4	CAD,CHD,Ischemic,MI
module_9	TNF	WEE1	3	CHD,MI,PH
module_9	TNF	CUL1	4	CAD,CHD,MI,PH
module_9	TNF	FZD6	4	CAD,CHD,MI,PH
module_9	TNF	SOCS5	4	CAD,CHD,MI,PH
module_9	TNF	SOS1	4	CAD,CHD,MI,PH
module_9	WEE1	CUL1	5	CHD,HF,Ischemic,MI,PH
module_9	WEE1	FZD6	4	CHD,HF,MI,PH
module_9	WEE1	SOCS5	6	CHD,HCM,HF,Ischemic,MI,PH
module_9	WEE1	SOS1	4	CHD,HF,MI,PH
module_9	CUL1	FZD6	5	CHD,HF,Ischemic,MI,PH
module_9	CUL1	SOCS5	6	CAD,CHD,HF,Ischemic,MI,PH
module_9	CUL1	SOS1	5	CAD,CHD,HF,MI,PH
module_9	FZD6	SOCS5	8	CAD,CHD,DCM,HCM,HF,Ischemic,MI,PH
module_9	FZD6	SOS1	6	CAD,CHD,HF,Ischemic,MI,PH
module_9	SOCS5	SOS1	6	CAD,CHD,HF,Ischemic,MI,PH
module_10	COX8C	CPA3	3	CAD,CHD,MI
module_10	COX8C	HSPA6	3	CAD,CHD,MI
module_10	COX8C	SMAD7	2	CHD,MI
module_10	COX8C	SOCS3	3	CAD,CHD,MI
module_10	COX8C	TNF	3	CAD,CHD,MI
module_10	COX8C	WEE1	1	MI
module_10	COX8C	IRAK4	2	CHD,MI
module_10	COX8C	MCM3	2	CHD,MI
module_10	COX8C	SOS1	3	CAD,CHD,MI
module_10	CPA3	HSPA6	5	CAD,CHD,Ischemic,MI,PH
module_10	CPA3	SMAD7	4	CHD,Ischemic,MI,PH
module_10	CPA3	SOCS3	5	CAD,CHD,HCM,MI,PH
module_10	CPA3	TNF	4	CAD,CHD,MI,PH
module_10	CPA3	WEE1	3	CHD,MI,PH
module_10	CPA3	IRAK4	4	CHD,HCM,MI,PH
module_10	CPA3	MCM3	3	CHD,MI,PH
module_10	CPA3	SOS1	5	CAD,CHD,Ischemic,MI,PH
module_10	HSPA6	SMAD7	2	CHD,MI
module_10	HSPA6	SOCS3	5	CAD,CHD,HCM,HF,MI
module_10	HSPA6	TNF	5	CAD,CHD,HF,MI,PH
module_10	HSPA6	WEE1	3	CHD,MI,PH
module_10	HSPA6	IRAK4	4	CHD,HF,MI,PH
module_10	HSPA6	MCM3	3	CHD,MI,PH
module_10	HSPA6	SOS1	4	CAD,CHD,MI,PH
module_10	SMAD7	SOCS3	3	CHD,MI,PH
module_10	SMAD7	TNF	3	CHD,MI,PH
module_10	SMAD7	WEE1	4	CHD,HF,MI,PH
module_10	SMAD7	IRAK4	4	CAD,CHD,MI,PH
module_10	SMAD7	MCM3	3	CHD,HF,MI
module_10	SMAD7	SOS1	4	CAD,CHD,Ischemic,MI
module_10	SOCS3	TNF	6	CAD,CHD,DCM,HF,MI,PH
module_10	SOCS3	WEE1	2	MI,PH
module_10	SOCS3	IRAK4	5	CHD,HF,Ischemic,MI,PH
module_10	SOCS3	MCM3	2	CHD,MI
module_10	SOCS3	SOS1	4	CAD,CHD,HF,MI
module_10	TNF	WEE1	3	CHD,MI,PH
module_10	TNF	IRAK4	3	CHD,MI,PH
module_10	TNF	MCM3	3	CHD,MI,PH
module_10	TNF	SOS1	4	CAD,CHD,MI,PH
module_10	WEE1	IRAK4	4	CAD,CHD,MI,PH
module_10	WEE1	MCM3	3	CHD,MI,PH
module_10	WEE1	SOS1	4	CHD,HF,MI,PH
module_10	IRAK4	MCM3	3	CHD,MI,PH
module_10	IRAK4	SOS1	4	CHD,HF,MI,PH
module_10	MCM3	SOS1	3	CHD,MI,PH
module_11	COX8C	CPA3	3	CAD,CHD,MI
module_11	COX8C	HSPA6	3	CAD,CHD,MI
module_11	COX8C	MAP3K14	2	CHD,MI
module_11	COX8C	TNF	3	CAD,CHD,MI
module_11	COX8C	WEE1	1	MI
module_11	COX8C	ITPR1	3	CAD,CHD,MI
module_11	COX8C	SOCS5	3	CAD,CHD,MI
module_11	COX8C	SOS1	3	CAD,CHD,MI
module_11	COX8C	PPP2R1B	3	CAD,CHD,MI
module_11	CPA3	HSPA6	5	CAD,CHD,Ischemic,MI,PH
module_11	CPA3	MAP3K14	3	CHD,MI,PH
module_11	CPA3	TNF	4	CAD,CHD,MI,PH
module_11	CPA3	WEE1	3	CHD,MI,PH
module_11	CPA3	ITPR1	7	CAD,CHD,HCM,HF,Ischemic,MI,PH
module_11	CPA3	SOCS5	5	CAD,CHD,Ischemic,MI,PH
module_11	CPA3	SOS1	5	CAD,CHD,Ischemic,MI,PH
module_11	CPA3	PPP2R1B	5	CAD,CHD,HF,MI,PH
module_11	HSPA6	MAP3K14	3	CHD,MI,PH
module_11	HSPA6	TNF	5	CAD,CHD,HF,MI,PH
module_11	HSPA6	WEE1	3	CHD,MI,PH
module_11	HSPA6	ITPR1	5	CAD,CHD,Ischemic,MI,PH
module_11	HSPA6	SOCS5	4	CAD,CHD,MI,PH
module_11	HSPA6	SOS1	4	CAD,CHD,MI,PH
module_11	HSPA6	PPP2R1B	5	CAD,CHD,HF,MI,PH
module_11	MAP3K14	TNF	5	CHD,HF,Ischemic,MI,PH
module_11	MAP3K14	WEE1	4	CAD,CHD,MI,PH
module_11	MAP3K14	ITPR1	3	CHD,MI,PH
module_11	MAP3K14	SOCS5	3	CHD,MI,PH
module_11	MAP3K14	SOS1	4	CHD,HF,MI,PH
module_11	MAP3K14	PPP2R1B	3	CHD,MI,PH
module_11	TNF	WEE1	3	CHD,MI,PH
module_11	TNF	ITPR1	4	CAD,CHD,MI,PH
module_11	TNF	SOCS5	4	CAD,CHD,MI,PH
module_11	TNF	SOS1	4	CAD,CHD,MI,PH
module_11	TNF	PPP2R1B	5	CAD,CHD,HF,MI,PH
module_11	WEE1	ITPR1	3	CHD,MI,PH
module_11	WEE1	SOCS5	6	CHD,HCM,HF,Ischemic,MI,PH
module_11	WEE1	SOS1	4	CHD,HF,MI,PH
module_11	WEE1	PPP2R1B	5	CHD,HCM,Ischemic,MI,PH
module_11	ITPR1	SOCS5	7	CAD,CHD,DCM,HF,Ischemic,MI,PH
module_11	ITPR1	SOS1	5	CAD,CHD,Ischemic,MI,PH
module_11	ITPR1	PPP2R1B	5	CAD,CHD,HF,MI,PH
module_11	SOCS5	SOS1	6	CAD,CHD,HF,Ischemic,MI,PH
module_11	SOCS5	PPP2R1B	5	CAD,CHD,HF,MI,PH
module_11	SOS1	PPP2R1B	5	CAD,CHD,Ischemic,MI,PH
module_12	COX8C	CPA3	3	CAD,CHD,MI
module_12	COX8C	HSPA6	3	CAD,CHD,MI
module_12	COX8C	MAP3K14	2	CHD,MI
module_12	COX8C	TNF	3	CAD,CHD,MI
module_12	COX8C	WEE1	1	MI
module_12	COX8C	IRAK4	2	CHD,MI
module_12	COX8C	CUL1	3	CAD,CHD,MI
module_12	COX8C	LAMA3	2	CHD,MI
module_12	COX8C	MCM3	2	CHD,MI
module_12	COX8C	SOS1	3	CAD,CHD,MI
module_12	CPA3	HSPA6	5	CAD,CHD,Ischemic,MI,PH
module_12	CPA3	MAP3K14	3	CHD,MI,PH
module_12	CPA3	TNF	4	CAD,CHD,MI,PH
module_12	CPA3	WEE1	3	CHD,MI,PH
module_12	CPA3	IRAK4	4	CHD,HCM,MI,PH
module_12	CPA3	CUL1	4	CAD,CHD,MI,PH
module_12	CPA3	LAMA3	3	CHD,HF,MI
module_12	CPA3	MCM3	3	CHD,MI,PH
module_12	CPA3	SOS1	5	CAD,CHD,Ischemic,MI,PH
module_12	HSPA6	MAP3K14	3	CHD,MI,PH
module_12	HSPA6	TNF	5	CAD,CHD,HF,MI,PH
module_12	HSPA6	WEE1	3	CHD,MI,PH
module_12	HSPA6	IRAK4	4	CHD,HF,MI,PH
module_12	HSPA6	CUL1	5	CAD,CHD,HF,MI,PH
module_12	HSPA6	LAMA3	2	CHD,MI
module_12	HSPA6	MCM3	3	CHD,MI,PH
module_12	HSPA6	SOS1	4	CAD,CHD,MI,PH
module_12	MAP3K14	TNF	5	CHD,HF,Ischemic,MI,PH
module_12	MAP3K14	WEE1	4	CAD,CHD,MI,PH
module_12	MAP3K14	IRAK4	4	CAD,CHD,MI,PH
module_12	MAP3K14	CUL1	3	CHD,MI,PH
module_12	MAP3K14	LAMA3	6	CAD,CHD,DCM,HCM,HF,MI
module_12	MAP3K14	MCM3	4	CHD,HCM,MI,PH
module_12	MAP3K14	SOS1	4	CHD,HF,MI,PH
module_12	TNF	WEE1	3	CHD,MI,PH
module_12	TNF	IRAK4	3	CHD,MI,PH
module_12	TNF	CUL1	4	CAD,CHD,MI,PH
module_12	TNF	LAMA3	3	CHD,HF,MI
module_12	TNF	MCM3	3	CHD,MI,PH
module_12	TNF	SOS1	4	CAD,CHD,MI,PH
module_12	WEE1	IRAK4	4	CAD,CHD,MI,PH
module_12	WEE1	CUL1	5	CHD,HF,Ischemic,MI,PH
module_12	WEE1	LAMA3	2	CAD,MI
module_12	WEE1	MCM3	3	CHD,MI,PH
module_12	WEE1	SOS1	4	CHD,HF,MI,PH
module_12	IRAK4	CUL1	4	CAD,CHD,MI,PH
module_12	IRAK4	LAMA3	3	CAD,CHD,MI
module_12	IRAK4	MCM3	3	CHD,MI,PH
module_12	IRAK4	SOS1	4	CHD,HF,MI,PH
module_12	CUL1	LAMA3	2	CHD,MI
module_12	CUL1	MCM3	4	CHD,HF,MI,PH
module_12	CUL1	SOS1	5	CAD,CHD,HF,MI,PH
module_12	LAMA3	MCM3	3	CHD,HCM,MI
module_12	LAMA3	SOS1	2	CHD,MI
module_12	MCM3	SOS1	3	CHD,MI,PH
module_13	COX8C	CPA3	3	CAD,CHD,MI
module_13	COX8C	HSPA6	3	CAD,CHD,MI
module_13	COX8C	MAP3K14	2	CHD,MI
module_13	COX8C	TNF	3	CAD,CHD,MI
module_13	COX8C	WEE1	1	MI
module_13	COX8C	CUL1	3	CAD,CHD,MI
module_13	COX8C	MCM3	2	CHD,MI
module_13	COX8C	SOCS5	3	CAD,CHD,MI
module_13	COX8C	SOS1	3	CAD,CHD,MI
module_13	CPA3	HSPA6	5	CAD,CHD,Ischemic,MI,PH
module_13	CPA3	MAP3K14	3	CHD,MI,PH
module_13	CPA3	TNF	4	CAD,CHD,MI,PH
module_13	CPA3	WEE1	3	CHD,MI,PH
module_13	CPA3	CUL1	4	CAD,CHD,MI,PH
module_13	CPA3	MCM3	3	CHD,MI,PH
module_13	CPA3	SOCS5	5	CAD,CHD,Ischemic,MI,PH
module_13	CPA3	SOS1	5	CAD,CHD,Ischemic,MI,PH
module_13	HSPA6	MAP3K14	3	CHD,MI,PH
module_13	HSPA6	TNF	5	CAD,CHD,HF,MI,PH
module_13	HSPA6	WEE1	3	CHD,MI,PH
module_13	HSPA6	CUL1	5	CAD,CHD,HF,MI,PH
module_13	HSPA6	MCM3	3	CHD,MI,PH
module_13	HSPA6	SOCS5	4	CAD,CHD,MI,PH
module_13	HSPA6	SOS1	4	CAD,CHD,MI,PH
module_13	MAP3K14	TNF	5	CHD,HF,Ischemic,MI,PH
module_13	MAP3K14	WEE1	4	CAD,CHD,MI,PH
module_13	MAP3K14	CUL1	3	CHD,MI,PH
module_13	MAP3K14	MCM3	4	CHD,HCM,MI,PH
module_13	MAP3K14	SOCS5	3	CHD,MI,PH
module_13	MAP3K14	SOS1	4	CHD,HF,MI,PH
module_13	TNF	WEE1	3	CHD,MI,PH
module_13	TNF	CUL1	4	CAD,CHD,MI,PH
module_13	TNF	MCM3	3	CHD,MI,PH
module_13	TNF	SOCS5	4	CAD,CHD,MI,PH
module_13	TNF	SOS1	4	CAD,CHD,MI,PH
module_13	WEE1	CUL1	5	CHD,HF,Ischemic,MI,PH
module_13	WEE1	MCM3	3	CHD,MI,PH
module_13	WEE1	SOCS5	6	CHD,HCM,HF,Ischemic,MI,PH
module_13	WEE1	SOS1	4	CHD,HF,MI,PH
module_13	CUL1	MCM3	4	CHD,HF,MI,PH
module_13	CUL1	SOCS5	6	CAD,CHD,HF,Ischemic,MI,PH
module_13	CUL1	SOS1	5	CAD,CHD,HF,MI,PH
module_13	MCM3	SOCS5	3	CHD,MI,PH
module_13	MCM3	SOS1	3	CHD,MI,PH
module_13	SOCS5	SOS1	6	CAD,CHD,HF,Ischemic,MI,PH
module_14	COX8C	CPA3	3	CAD,CHD,MI
module_14	COX8C	HSPA6	3	CAD,CHD,MI
module_14	COX8C	MAP3K14	2	CHD,MI
module_14	COX8C	TCF7L1	3	CAD,CHD,MI
module_14	COX8C	TNF	3	CAD,CHD,MI
module_14	COX8C	WEE1	1	MI
module_14	COX8C	ZFYVE9	4	CAD,CHD,HF,MI
module_14	COX8C	IRAK4	2	CHD,MI
module_14	COX8C	BMP6	1	MI
module_14	COX8C	CUL1	3	CAD,CHD,MI
module_14	COX8C	E2F2	3	CAD,CHD,MI
module_14	COX8C	LAMA3	2	CHD,MI
module_14	COX8C	MCM3	2	CHD,MI
module_14	COX8C	LEFTY1	3	CAD,CHD,MI
module_14	CPA3	HSPA6	5	CAD,CHD,Ischemic,MI,PH
module_14	CPA3	MAP3K14	3	CHD,MI,PH
module_14	CPA3	TCF7L1	5	CAD,CHD,HF,Ischemic,MI
module_14	CPA3	TNF	4	CAD,CHD,MI,PH
module_14	CPA3	WEE1	3	CHD,MI,PH
module_14	CPA3	ZFYVE9	3	CAD,CHD,MI
module_14	CPA3	IRAK4	4	CHD,HCM,MI,PH
module_14	CPA3	BMP6	4	CHD,HF,MI,PH
module_14	CPA3	CUL1	4	CAD,CHD,MI,PH
module_14	CPA3	E2F2	3	CAD,CHD,PH
module_14	CPA3	LAMA3	3	CHD,HF,MI
module_14	CPA3	MCM3	3	CHD,MI,PH
module_14	CPA3	LEFTY1	3	CAD,CHD,MI
module_14	HSPA6	MAP3K14	3	CHD,MI,PH
module_14	HSPA6	TCF7L1	3	CAD,CHD,MI
module_14	HSPA6	TNF	5	CAD,CHD,HF,MI,PH
module_14	HSPA6	WEE1	3	CHD,MI,PH
module_14	HSPA6	ZFYVE9	3	CAD,CHD,MI
module_14	HSPA6	IRAK4	4	CHD,HF,MI,PH
module_14	HSPA6	BMP6	3	CHD,MI,PH
module_14	HSPA6	CUL1	5	CAD,CHD,HF,MI,PH
module_14	HSPA6	E2F2	4	CHD,HCM,MI,PH
module_14	HSPA6	LAMA3	2	CHD,MI
module_14	HSPA6	MCM3	3	CHD,MI,PH
module_14	HSPA6	LEFTY1	4	CAD,CHD,MI,PH
module_14	MAP3K14	TCF7L1	2	CHD,MI
module_14	MAP3K14	TNF	5	CHD,HF,Ischemic,MI,PH
module_14	MAP3K14	WEE1	4	CAD,CHD,MI,PH
module_14	MAP3K14	ZFYVE9	3	CHD,HF,MI
module_14	MAP3K14	IRAK4	4	CAD,CHD,MI,PH
module_14	MAP3K14	BMP6	5	CAD,CHD,HF,MI,PH
module_14	MAP3K14	CUL1	3	CHD,MI,PH
module_14	MAP3K14	E2F2	4	CAD,CHD,MI,PH
module_14	MAP3K14	LAMA3	6	CAD,CHD,DCM,HCM,HF,MI
module_14	MAP3K14	MCM3	4	CHD,HCM,MI,PH
module_14	MAP3K14	LEFTY1	4	CHD,Ischemic,MI,PH
module_14	TCF7L1	TNF	2	CAD,MI
module_14	TCF7L1	WEE1	2	CAD,MI
module_14	TCF7L1	ZFYVE9	3	CAD,CHD,MI
module_14	TCF7L1	IRAK4	3	CHD,HCM,MI
module_14	TCF7L1	BMP6	2	CAD,MI
module_14	TCF7L1	CUL1	2	CAD,MI
module_14	TCF7L1	E2F2	2	CHD,MI
module_14	TCF7L1	LAMA3	4	CAD,CHD,HF,MI
module_14	TCF7L1	MCM3	3	CHD,HF,MI
module_14	TCF7L1	LEFTY1	3	CAD,CHD,MI
module_14	TNF	WEE1	3	CHD,MI,PH
module_14	TNF	ZFYVE9	4	CAD,CHD,HF,MI
module_14	TNF	IRAK4	3	CHD,MI,PH
module_14	TNF	BMP6	2	CHD,MI
module_14	TNF	CUL1	4	CAD,CHD,MI,PH
module_14	TNF	E2F2	4	CAD,CHD,MI,PH
module_14	TNF	LAMA3	3	CHD,HF,MI
module_14	TNF	MCM3	3	CHD,MI,PH
module_14	TNF	LEFTY1	4	CAD,HF,Ischemic,MI
module_14	WEE1	ZFYVE9	2	CAD,MI
module_14	WEE1	IRAK4	4	CAD,CHD,MI,PH
module_14	WEE1	BMP6	5	CAD,CHD,HCM,MI,PH
module_14	WEE1	CUL1	5	CHD,HF,Ischemic,MI,PH
module_14	WEE1	E2F2	3	CHD,MI,PH
module_14	WEE1	LAMA3	2	CAD,MI
module_14	WEE1	MCM3	3	CHD,MI,PH
module_14	WEE1	LEFTY1	2	CAD,MI
module_14	ZFYVE9	IRAK4	2	CHD,MI
module_14	ZFYVE9	BMP6	2	HF,MI
module_14	ZFYVE9	CUL1	4	CAD,CHD,HF,MI
module_14	ZFYVE9	E2F2	4	CHD,DCM,Ischemic,MI
module_14	ZFYVE9	LAMA3	4	CHD,DCM,HF,MI
module_14	ZFYVE9	MCM3	2	CHD,MI
module_14	ZFYVE9	LEFTY1	4	CAD,CHD,HF,MI
module_14	IRAK4	BMP6	4	CAD,CHD,MI,PH
module_14	IRAK4	CUL1	4	CAD,CHD,MI,PH
module_14	IRAK4	E2F2	6	CAD,CHD,HCM,Ischemic,MI,PH
module_14	IRAK4	LAMA3	3	CAD,CHD,MI
module_14	IRAK4	MCM3	3	CHD,MI,PH
module_14	IRAK4	LEFTY1	3	Ischemic,MI,PH
module_14	BMP6	CUL1	4	CHD,HCM,MI,PH
module_14	BMP6	E2F2	5	CAD,CHD,Ischemic,MI,PH
module_14	BMP6	LAMA3	4	CAD,HF,Ischemic,MI
module_14	BMP6	MCM3	4	CHD,HF,MI,PH
module_14	BMP6	LEFTY1	4	CAD,Ischemic,MI,PH
module_14	CUL1	E2F2	4	CAD,CHD,MI,PH
module_14	CUL1	LAMA3	2	CHD,MI
module_14	CUL1	MCM3	4	CHD,HF,MI,PH
module_14	CUL1	LEFTY1	3	CAD,MI,PH
module_14	E2F2	LAMA3	5	CAD,CHD,DCM,Ischemic,MI
module_14	E2F2	MCM3	3	CHD,MI,PH
module_14	E2F2	LEFTY1	6	CAD,CHD,HF,Ischemic,MI,PH
module_14	LAMA3	MCM3	3	CHD,HCM,MI
module_14	LAMA3	LEFTY1	4	CAD,CHD,Ischemic,MI
module_14	MCM3	LEFTY1	3	CHD,MI,PH
module_15	COX8C	CPA3	3	CAD,CHD,MI
module_15	COX8C	HSPA6	3	CAD,CHD,MI
module_15	COX8C	MAP3K14	2	CHD,MI
module_15	COX8C	SOCS3	3	CAD,CHD,MI
module_15	COX8C	TNF	3	CAD,CHD,MI
module_15	COX8C	WEE1	1	MI
module_15	COX8C	IRAK4	2	CHD,MI
module_15	COX8C	SOS1	3	CAD,CHD,MI
module_15	COX8C	PPP2R1B	3	CAD,CHD,MI
module_15	CPA3	HSPA6	5	CAD,CHD,Ischemic,MI,PH
module_15	CPA3	MAP3K14	3	CHD,MI,PH
module_15	CPA3	SOCS3	5	CAD,CHD,HCM,MI,PH
module_15	CPA3	TNF	4	CAD,CHD,MI,PH
module_15	CPA3	WEE1	3	CHD,MI,PH
module_15	CPA3	IRAK4	4	CHD,HCM,MI,PH
module_15	CPA3	SOS1	5	CAD,CHD,Ischemic,MI,PH
module_15	CPA3	PPP2R1B	5	CAD,CHD,HF,MI,PH
module_15	HSPA6	MAP3K14	3	CHD,MI,PH
module_15	HSPA6	SOCS3	5	CAD,CHD,HCM,HF,MI
module_15	HSPA6	TNF	5	CAD,CHD,HF,MI,PH
module_15	HSPA6	WEE1	3	CHD,MI,PH
module_15	HSPA6	IRAK4	4	CHD,HF,MI,PH
module_15	HSPA6	SOS1	4	CAD,CHD,MI,PH
module_15	HSPA6	PPP2R1B	5	CAD,CHD,HF,MI,PH
module_15	MAP3K14	SOCS3	3	CHD,MI,PH
module_15	MAP3K14	TNF	5	CHD,HF,Ischemic,MI,PH
module_15	MAP3K14	WEE1	4	CAD,CHD,MI,PH
module_15	MAP3K14	IRAK4	4	CAD,CHD,MI,PH
module_15	MAP3K14	SOS1	4	CHD,HF,MI,PH
module_15	MAP3K14	PPP2R1B	3	CHD,MI,PH
module_15	SOCS3	TNF	6	CAD,CHD,DCM,HF,MI,PH
module_15	SOCS3	WEE1	2	MI,PH
module_15	SOCS3	IRAK4	5	CHD,HF,Ischemic,MI,PH
module_15	SOCS3	SOS1	4	CAD,CHD,HF,MI
module_15	SOCS3	PPP2R1B	5	CAD,CHD,HF,MI,PH
module_15	TNF	WEE1	3	CHD,MI,PH
module_15	TNF	IRAK4	3	CHD,MI,PH
module_15	TNF	SOS1	4	CAD,CHD,MI,PH
module_15	TNF	PPP2R1B	5	CAD,CHD,HF,MI,PH
module_15	WEE1	IRAK4	4	CAD,CHD,MI,PH
module_15	WEE1	SOS1	4	CHD,HF,MI,PH
module_15	WEE1	PPP2R1B	5	CHD,HCM,Ischemic,MI,PH
module_15	IRAK4	SOS1	4	CHD,HF,MI,PH
module_15	IRAK4	PPP2R1B	5	CAD,CHD,HF,MI,PH
module_15	SOS1	PPP2R1B	5	CAD,CHD,Ischemic,MI,PH
module_16	COX8C	CPA3	3	CAD,CHD,MI
module_16	COX8C	HSPA6	3	CAD,CHD,MI
module_16	COX8C	MAP3K14	2	CHD,MI
module_16	COX8C	SOCS3	3	CAD,CHD,MI
module_16	COX8C	TNF	3	CAD,CHD,MI
module_16	COX8C	WEE1	1	MI
module_16	COX8C	IRAK4	2	CHD,MI
module_16	COX8C	LAMA3	2	CHD,MI
module_16	COX8C	MCM3	2	CHD,MI
module_16	COX8C	SOS1	3	CAD,CHD,MI
module_16	CPA3	HSPA6	5	CAD,CHD,Ischemic,MI,PH
module_16	CPA3	MAP3K14	3	CHD,MI,PH
module_16	CPA3	SOCS3	5	CAD,CHD,HCM,MI,PH
module_16	CPA3	TNF	4	CAD,CHD,MI,PH
module_16	CPA3	WEE1	3	CHD,MI,PH
module_16	CPA3	IRAK4	4	CHD,HCM,MI,PH
module_16	CPA3	LAMA3	3	CHD,HF,MI
module_16	CPA3	MCM3	3	CHD,MI,PH
module_16	CPA3	SOS1	5	CAD,CHD,Ischemic,MI,PH
module_16	HSPA6	MAP3K14	3	CHD,MI,PH
module_16	HSPA6	SOCS3	5	CAD,CHD,HCM,HF,MI
module_16	HSPA6	TNF	5	CAD,CHD,HF,MI,PH
module_16	HSPA6	WEE1	3	CHD,MI,PH
module_16	HSPA6	IRAK4	4	CHD,HF,MI,PH
module_16	HSPA6	LAMA3	2	CHD,MI
module_16	HSPA6	MCM3	3	CHD,MI,PH
module_16	HSPA6	SOS1	4	CAD,CHD,MI,PH
module_16	MAP3K14	SOCS3	3	CHD,MI,PH
module_16	MAP3K14	TNF	5	CHD,HF,Ischemic,MI,PH
module_16	MAP3K14	WEE1	4	CAD,CHD,MI,PH
module_16	MAP3K14	IRAK4	4	CAD,CHD,MI,PH
module_16	MAP3K14	LAMA3	6	CAD,CHD,DCM,HCM,HF,MI
module_16	MAP3K14	MCM3	4	CHD,HCM,MI,PH
module_16	MAP3K14	SOS1	4	CHD,HF,MI,PH
module_16	SOCS3	TNF	6	CAD,CHD,DCM,HF,MI,PH
module_16	SOCS3	WEE1	2	MI,PH
module_16	SOCS3	IRAK4	5	CHD,HF,Ischemic,MI,PH
module_16	SOCS3	LAMA3	3	CHD,Ischemic,MI
module_16	SOCS3	MCM3	2	CHD,MI
module_16	SOCS3	SOS1	4	CAD,CHD,HF,MI
module_16	TNF	WEE1	3	CHD,MI,PH
module_16	TNF	IRAK4	3	CHD,MI,PH
module_16	TNF	LAMA3	3	CHD,HF,MI
module_16	TNF	MCM3	3	CHD,MI,PH
module_16	TNF	SOS1	4	CAD,CHD,MI,PH
module_16	WEE1	IRAK4	4	CAD,CHD,MI,PH
module_16	WEE1	LAMA3	2	CAD,MI
module_16	WEE1	MCM3	3	CHD,MI,PH
module_16	WEE1	SOS1	4	CHD,HF,MI,PH
module_16	IRAK4	LAMA3	3	CAD,CHD,MI
module_16	IRAK4	MCM3	3	CHD,MI,PH
module_16	IRAK4	SOS1	4	CHD,HF,MI,PH
module_16	LAMA3	MCM3	3	CHD,HCM,MI
module_16	LAMA3	SOS1	2	CHD,MI
module_16	MCM3	SOS1	3	CHD,MI,PH
module_17	COX8C	CPA3	3	CAD,CHD,MI
module_17	COX8C	HSPA6	3	CAD,CHD,MI
module_17	COX8C	MAP3K14	2	CHD,MI
module_17	COX8C	SOCS3	3	CAD,CHD,MI
module_17	COX8C	TCF7L1	3	CAD,CHD,MI
module_17	COX8C	TNF	3	CAD,CHD,MI
module_17	COX8C	WEE1	1	MI
module_17	COX8C	ZFYVE9	4	CAD,CHD,HF,MI
module_17	COX8C	IRAK4	2	CHD,MI
module_17	COX8C	BMP6	1	MI
module_17	COX8C	LAMA3	2	CHD,MI
module_17	COX8C	MCM3	2	CHD,MI
module_17	COX8C	LEFTY1	3	CAD,CHD,MI
module_17	CPA3	HSPA6	5	CAD,CHD,Ischemic,MI,PH
module_17	CPA3	MAP3K14	3	CHD,MI,PH
module_17	CPA3	SOCS3	5	CAD,CHD,HCM,MI,PH
module_17	CPA3	TCF7L1	5	CAD,CHD,HF,Ischemic,MI
module_17	CPA3	TNF	4	CAD,CHD,MI,PH
module_17	CPA3	WEE1	3	CHD,MI,PH
module_17	CPA3	ZFYVE9	3	CAD,CHD,MI
module_17	CPA3	IRAK4	4	CHD,HCM,MI,PH
module_17	CPA3	BMP6	4	CHD,HF,MI,PH
module_17	CPA3	LAMA3	3	CHD,HF,MI
module_17	CPA3	MCM3	3	CHD,MI,PH
module_17	CPA3	LEFTY1	3	CAD,CHD,MI
module_17	HSPA6	MAP3K14	3	CHD,MI,PH
module_17	HSPA6	SOCS3	5	CAD,CHD,HCM,HF,MI
module_17	HSPA6	TCF7L1	3	CAD,CHD,MI
module_17	HSPA6	TNF	5	CAD,CHD,HF,MI,PH
module_17	HSPA6	WEE1	3	CHD,MI,PH
module_17	HSPA6	ZFYVE9	3	CAD,CHD,MI
module_17	HSPA6	IRAK4	4	CHD,HF,MI,PH
module_17	HSPA6	BMP6	3	CHD,MI,PH
module_17	HSPA6	LAMA3	2	CHD,MI
module_17	HSPA6	MCM3	3	CHD,MI,PH
module_17	HSPA6	LEFTY1	4	CAD,CHD,MI,PH
module_17	MAP3K14	SOCS3	3	CHD,MI,PH
module_17	MAP3K14	TCF7L1	2	CHD,MI
module_17	MAP3K14	TNF	5	CHD,HF,Ischemic,MI,PH
module_17	MAP3K14	WEE1	4	CAD,CHD,MI,PH
module_17	MAP3K14	ZFYVE9	3	CHD,HF,MI
module_17	MAP3K14	IRAK4	4	CAD,CHD,MI,PH
module_17	MAP3K14	BMP6	5	CAD,CHD,HF,MI,PH
module_17	MAP3K14	LAMA3	6	CAD,CHD,DCM,HCM,HF,MI
module_17	MAP3K14	MCM3	4	CHD,HCM,MI,PH
module_17	MAP3K14	LEFTY1	4	CHD,Ischemic,MI,PH
module_17	SOCS3	TCF7L1	3	CAD,CHD,MI
module_17	SOCS3	TNF	6	CAD,CHD,DCM,HF,MI,PH
module_17	SOCS3	WEE1	2	MI,PH
module_17	SOCS3	ZFYVE9	5	CAD,CHD,HF,Ischemic,MI
module_17	SOCS3	IRAK4	5	CHD,HF,Ischemic,MI,PH
module_17	SOCS3	BMP6	2	CHD,MI
module_17	SOCS3	LAMA3	3	CHD,Ischemic,MI
module_17	SOCS3	MCM3	2	CHD,MI
module_17	SOCS3	LEFTY1	4	CAD,CHD,Ischemic,MI
module_17	TCF7L1	TNF	2	CAD,MI
module_17	TCF7L1	WEE1	2	CAD,MI
module_17	TCF7L1	ZFYVE9	3	CAD,CHD,MI
module_17	TCF7L1	IRAK4	3	CHD,HCM,MI
module_17	TCF7L1	BMP6	2	CAD,MI
module_17	TCF7L1	LAMA3	4	CAD,CHD,HF,MI
module_17	TCF7L1	MCM3	3	CHD,HF,MI
module_17	TCF7L1	LEFTY1	3	CAD,CHD,MI
module_17	TNF	WEE1	3	CHD,MI,PH
module_17	TNF	ZFYVE9	4	CAD,CHD,HF,MI
module_17	TNF	IRAK4	3	CHD,MI,PH
module_17	TNF	BMP6	2	CHD,MI
module_17	TNF	LAMA3	3	CHD,HF,MI
module_17	TNF	MCM3	3	CHD,MI,PH
module_17	TNF	LEFTY1	4	CAD,HF,Ischemic,MI
module_17	WEE1	ZFYVE9	2	CAD,MI
module_17	WEE1	IRAK4	4	CAD,CHD,MI,PH
module_17	WEE1	BMP6	5	CAD,CHD,HCM,MI,PH
module_17	WEE1	LAMA3	2	CAD,MI
module_17	WEE1	MCM3	3	CHD,MI,PH
module_17	WEE1	LEFTY1	2	CAD,MI
module_17	ZFYVE9	IRAK4	2	CHD,MI
module_17	ZFYVE9	BMP6	2	HF,MI
module_17	ZFYVE9	LAMA3	4	CHD,DCM,HF,MI
module_17	ZFYVE9	MCM3	2	CHD,MI
module_17	ZFYVE9	LEFTY1	4	CAD,CHD,HF,MI
module_17	IRAK4	BMP6	4	CAD,CHD,MI,PH
module_17	IRAK4	LAMA3	3	CAD,CHD,MI
module_17	IRAK4	MCM3	3	CHD,MI,PH
module_17	IRAK4	LEFTY1	3	Ischemic,MI,PH
module_17	BMP6	LAMA3	4	CAD,HF,Ischemic,MI
module_17	BMP6	MCM3	4	CHD,HF,MI,PH
module_17	BMP6	LEFTY1	4	CAD,Ischemic,MI,PH
module_17	LAMA3	MCM3	3	CHD,HCM,MI
module_17	LAMA3	LEFTY1	4	CAD,CHD,Ischemic,MI
module_17	MCM3	LEFTY1	3	CHD,MI,PH
module_18	COX8C	CPA3	3	CAD,CHD,MI
module_18	COX8C	HSPA6	3	CAD,CHD,MI
module_18	COX8C	HSPA8	2	CAD,MI
module_18	COX8C	TNF	3	CAD,CHD,MI
module_18	COX8C	WEE1	1	MI
module_18	COX8C	ZFYVE9	4	CAD,CHD,HF,MI
module_18	COX8C	IRAK4	2	CHD,MI
module_18	COX8C	CUL1	3	CAD,CHD,MI
module_18	COX8C	FZD6	3	CAD,CHD,MI
module_18	COX8C	IL6ST	3	CAD,CHD,MI
module_18	CPA3	HSPA6	5	CAD,CHD,Ischemic,MI,PH
module_18	CPA3	HSPA8	3	CAD,MI,PH
module_18	CPA3	TNF	4	CAD,CHD,MI,PH
module_18	CPA3	WEE1	3	CHD,MI,PH
module_18	CPA3	ZFYVE9	3	CAD,CHD,MI
module_18	CPA3	IRAK4	4	CHD,HCM,MI,PH
module_18	CPA3	CUL1	4	CAD,CHD,MI,PH
module_18	CPA3	FZD6	6	CAD,CHD,HF,Ischemic,MI,PH
module_18	CPA3	IL6ST	6	CAD,CHD,HF,Ischemic,MI,PH
module_18	HSPA6	HSPA8	5	CAD,HCM,HF,MI,PH
module_18	HSPA6	TNF	5	CAD,CHD,HF,MI,PH
module_18	HSPA6	WEE1	3	CHD,MI,PH
module_18	HSPA6	ZFYVE9	3	CAD,CHD,MI
module_18	HSPA6	IRAK4	4	CHD,HF,MI,PH
module_18	HSPA6	CUL1	5	CAD,CHD,HF,MI,PH
module_18	HSPA6	FZD6	4	CAD,CHD,MI,PH
module_18	HSPA6	IL6ST	6	CAD,CHD,HCM,HF,MI,PH
module_18	HSPA8	TNF	4	CAD,CHD,MI,PH
module_18	HSPA8	WEE1	6	CHD,DCM,HF,Ischemic,MI,PH
module_18	HSPA8	ZFYVE9	1	MI
module_18	HSPA8	IRAK4	3	CAD,MI,PH
module_18	HSPA8	CUL1	5	CAD,CHD,HF,MI,PH
module_18	HSPA8	FZD6	2	MI,PH
module_18	HSPA8	IL6ST	4	CAD,HF,MI,PH
module_18	TNF	WEE1	3	CHD,MI,PH
module_18	TNF	ZFYVE9	4	CAD,CHD,HF,MI
module_18	TNF	IRAK4	3	CHD,MI,PH
module_18	TNF	CUL1	4	CAD,CHD,MI,PH
module_18	TNF	FZD6	4	CAD,CHD,MI,PH
module_18	TNF	IL6ST	4	CAD,CHD,MI,PH
module_18	WEE1	ZFYVE9	2	CAD,MI
module_18	WEE1	IRAK4	4	CAD,CHD,MI,PH
module_18	WEE1	CUL1	5	CHD,HF,Ischemic,MI,PH
module_18	WEE1	FZD6	4	CHD,HF,MI,PH
module_18	WEE1	IL6ST	4	CHD,HF,MI,PH
module_18	ZFYVE9	IRAK4	2	CHD,MI
module_18	ZFYVE9	CUL1	4	CAD,CHD,HF,MI
module_18	ZFYVE9	FZD6	4	CAD,CHD,HF,MI
module_18	ZFYVE9	IL6ST	4	CAD,CHD,HF,MI
module_18	IRAK4	CUL1	4	CAD,CHD,MI,PH
module_18	IRAK4	FZD6	3	CHD,MI,PH
module_18	IRAK4	IL6ST	4	CHD,HF,MI,PH
module_18	CUL1	FZD6	5	CHD,HF,Ischemic,MI,PH
module_18	CUL1	IL6ST	5	CHD,HF,Ischemic,MI,PH
module_18	FZD6	IL6ST	7	CAD,CHD,DCM,HF,Ischemic,MI,PH
module_19	COX8C	CPA3	3	CAD,CHD,MI
module_19	COX8C	HSPA6	3	CAD,CHD,MI
module_19	COX8C	HSPA8	2	CAD,MI
module_19	COX8C	TNF	3	CAD,CHD,MI
module_19	COX8C	WEE1	1	MI
module_19	COX8C	ZFYVE9	4	CAD,CHD,HF,MI
module_19	COX8C	FZD6	3	CAD,CHD,MI
module_19	COX8C	ITPR1	3	CAD,CHD,MI
module_19	COX8C	SOCS5	3	CAD,CHD,MI
module_19	COX8C	PPP2R1B	3	CAD,CHD,MI
module_19	CPA3	HSPA6	5	CAD,CHD,Ischemic,MI,PH
module_19	CPA3	HSPA8	3	CAD,MI,PH
module_19	CPA3	TNF	4	CAD,CHD,MI,PH
module_19	CPA3	WEE1	3	CHD,MI,PH
module_19	CPA3	ZFYVE9	3	CAD,CHD,MI
module_19	CPA3	FZD6	6	CAD,CHD,HF,Ischemic,MI,PH
module_19	CPA3	ITPR1	7	CAD,CHD,HCM,HF,Ischemic,MI,PH
module_19	CPA3	SOCS5	5	CAD,CHD,Ischemic,MI,PH
module_19	CPA3	PPP2R1B	5	CAD,CHD,HF,MI,PH
module_19	HSPA6	HSPA8	5	CAD,HCM,HF,MI,PH
module_19	HSPA6	TNF	5	CAD,CHD,HF,MI,PH
module_19	HSPA6	WEE1	3	CHD,MI,PH
module_19	HSPA6	ZFYVE9	3	CAD,CHD,MI
module_19	HSPA6	FZD6	4	CAD,CHD,MI,PH
module_19	HSPA6	ITPR1	5	CAD,CHD,Ischemic,MI,PH
module_19	HSPA6	SOCS5	4	CAD,CHD,MI,PH
module_19	HSPA6	PPP2R1B	5	CAD,CHD,HF,MI,PH
module_19	HSPA8	TNF	4	CAD,CHD,MI,PH
module_19	HSPA8	WEE1	6	CHD,DCM,HF,Ischemic,MI,PH
module_19	HSPA8	ZFYVE9	1	MI
module_19	HSPA8	FZD6	2	MI,PH
module_19	HSPA8	ITPR1	4	CAD,CHD,MI,PH
module_19	HSPA8	SOCS5	4	CAD,HF,MI,PH
module_19	HSPA8	PPP2R1B	5	CAD,CHD,DCM,MI,PH
module_19	TNF	WEE1	3	CHD,MI,PH
module_19	TNF	ZFYVE9	4	CAD,CHD,HF,MI
module_19	TNF	FZD6	4	CAD,CHD,MI,PH
module_19	TNF	ITPR1	4	CAD,CHD,MI,PH
module_19	TNF	SOCS5	4	CAD,CHD,MI,PH
module_19	TNF	PPP2R1B	5	CAD,CHD,HF,MI,PH
module_19	WEE1	ZFYVE9	2	CAD,MI
module_19	WEE1	FZD6	4	CHD,HF,MI,PH
module_19	WEE1	ITPR1	3	CHD,MI,PH
module_19	WEE1	SOCS5	6	CHD,HCM,HF,Ischemic,MI,PH
module_19	WEE1	PPP2R1B	5	CHD,HCM,Ischemic,MI,PH
module_19	ZFYVE9	FZD6	4	CAD,CHD,HF,MI
module_19	ZFYVE9	ITPR1	3	CAD,CHD,MI
module_19	ZFYVE9	SOCS5	4	CAD,CHD,HF,MI
module_19	ZFYVE9	PPP2R1B	3	CAD,CHD,MI
module_19	FZD6	ITPR1	7	CAD,CHD,DCM,HF,Ischemic,MI,PH
module_19	FZD6	SOCS5	8	CAD,CHD,DCM,HCM,HF,Ischemic,MI,PH
module_19	FZD6	PPP2R1B	5	CAD,CHD,HF,MI,PH
module_19	ITPR1	SOCS5	7	CAD,CHD,DCM,HF,Ischemic,MI,PH
module_19	ITPR1	PPP2R1B	5	CAD,CHD,HF,MI,PH
module_19	SOCS5	PPP2R1B	5	CAD,CHD,HF,MI,PH
module_20	COX8C	CPA3	3	CAD,CHD,MI
module_20	COX8C	HSPA6	3	CAD,CHD,MI
module_20	COX8C	HSPA8	2	CAD,MI
module_20	COX8C	TNF	3	CAD,CHD,MI
module_20	COX8C	WEE1	1	MI
module_20	COX8C	ZFYVE9	4	CAD,CHD,HF,MI
module_20	COX8C	E2F2	3	CAD,CHD,MI
module_20	COX8C	FZD6	3	CAD,CHD,MI
module_20	COX8C	SOCS5	3	CAD,CHD,MI
module_20	COX8C	PPP2R1B	3	CAD,CHD,MI
module_20	CPA3	HSPA6	5	CAD,CHD,Ischemic,MI,PH
module_20	CPA3	HSPA8	3	CAD,MI,PH
module_20	CPA3	TNF	4	CAD,CHD,MI,PH
module_20	CPA3	WEE1	3	CHD,MI,PH
module_20	CPA3	ZFYVE9	3	CAD,CHD,MI
module_20	CPA3	E2F2	3	CAD,CHD,PH
module_20	CPA3	FZD6	6	CAD,CHD,HF,Ischemic,MI,PH
module_20	CPA3	SOCS5	5	CAD,CHD,Ischemic,MI,PH
module_20	CPA3	PPP2R1B	5	CAD,CHD,HF,MI,PH
module_20	HSPA6	HSPA8	5	CAD,HCM,HF,MI,PH
module_20	HSPA6	TNF	5	CAD,CHD,HF,MI,PH
module_20	HSPA6	WEE1	3	CHD,MI,PH
module_20	HSPA6	ZFYVE9	3	CAD,CHD,MI
module_20	HSPA6	E2F2	4	CHD,HCM,MI,PH
module_20	HSPA6	FZD6	4	CAD,CHD,MI,PH
module_20	HSPA6	SOCS5	4	CAD,CHD,MI,PH
module_20	HSPA6	PPP2R1B	5	CAD,CHD,HF,MI,PH
module_20	HSPA8	TNF	4	CAD,CHD,MI,PH
module_20	HSPA8	WEE1	6	CHD,DCM,HF,Ischemic,MI,PH
module_20	HSPA8	ZFYVE9	1	MI
module_20	HSPA8	E2F2	4	CAD,CHD,MI,PH
module_20	HSPA8	FZD6	2	MI,PH
module_20	HSPA8	SOCS5	4	CAD,HF,MI,PH
module_20	HSPA8	PPP2R1B	5	CAD,CHD,DCM,MI,PH
module_20	TNF	WEE1	3	CHD,MI,PH
module_20	TNF	ZFYVE9	4	CAD,CHD,HF,MI
module_20	TNF	E2F2	4	CAD,CHD,MI,PH
module_20	TNF	FZD6	4	CAD,CHD,MI,PH
module_20	TNF	SOCS5	4	CAD,CHD,MI,PH
module_20	TNF	PPP2R1B	5	CAD,CHD,HF,MI,PH
module_20	WEE1	ZFYVE9	2	CAD,MI
module_20	WEE1	E2F2	3	CHD,MI,PH
module_20	WEE1	FZD6	4	CHD,HF,MI,PH
module_20	WEE1	SOCS5	6	CHD,HCM,HF,Ischemic,MI,PH
module_20	WEE1	PPP2R1B	5	CHD,HCM,Ischemic,MI,PH
module_20	ZFYVE9	E2F2	4	CHD,DCM,Ischemic,MI
module_20	ZFYVE9	FZD6	4	CAD,CHD,HF,MI
module_20	ZFYVE9	SOCS5	4	CAD,CHD,HF,MI
module_20	ZFYVE9	PPP2R1B	3	CAD,CHD,MI
module_20	E2F2	FZD6	3	CHD,MI,PH
module_20	E2F2	SOCS5	4	CAD,CHD,MI,PH
module_20	E2F2	PPP2R1B	4	CAD,CHD,MI,PH
module_20	FZD6	SOCS5	8	CAD,CHD,DCM,HCM,HF,Ischemic,MI,PH
module_20	FZD6	PPP2R1B	5	CAD,CHD,HF,MI,PH
module_20	SOCS5	PPP2R1B	5	CAD,CHD,HF,MI,PH
module_21	COX8C	CPA3	3	CAD,CHD,MI
module_21	COX8C	HSPA6	3	CAD,CHD,MI
module_21	COX8C	HSPA8	2	CAD,MI
module_21	COX8C	TNF	3	CAD,CHD,MI
module_21	COX8C	WEE1	1	MI
module_21	COX8C	ZFYVE9	4	CAD,CHD,HF,MI
module_21	COX8C	CUL1	3	CAD,CHD,MI
module_21	COX8C	E2F2	3	CAD,CHD,MI
module_21	COX8C	FZD6	3	CAD,CHD,MI
module_21	COX8C	SOCS5	3	CAD,CHD,MI
module_21	CPA3	HSPA6	5	CAD,CHD,Ischemic,MI,PH
module_21	CPA3	HSPA8	3	CAD,MI,PH
module_21	CPA3	TNF	4	CAD,CHD,MI,PH
module_21	CPA3	WEE1	3	CHD,MI,PH
module_21	CPA3	ZFYVE9	3	CAD,CHD,MI
module_21	CPA3	CUL1	4	CAD,CHD,MI,PH
module_21	CPA3	E2F2	3	CAD,CHD,PH
module_21	CPA3	FZD6	6	CAD,CHD,HF,Ischemic,MI,PH
module_21	CPA3	SOCS5	5	CAD,CHD,Ischemic,MI,PH
module_21	HSPA6	HSPA8	5	CAD,HCM,HF,MI,PH
module_21	HSPA6	TNF	5	CAD,CHD,HF,MI,PH
module_21	HSPA6	WEE1	3	CHD,MI,PH
module_21	HSPA6	ZFYVE9	3	CAD,CHD,MI
module_21	HSPA6	CUL1	5	CAD,CHD,HF,MI,PH
module_21	HSPA6	E2F2	4	CHD,HCM,MI,PH
module_21	HSPA6	FZD6	4	CAD,CHD,MI,PH
module_21	HSPA6	SOCS5	4	CAD,CHD,MI,PH
module_21	HSPA8	TNF	4	CAD,CHD,MI,PH
module_21	HSPA8	WEE1	6	CHD,DCM,HF,Ischemic,MI,PH
module_21	HSPA8	ZFYVE9	1	MI
module_21	HSPA8	CUL1	5	CAD,CHD,HF,MI,PH
module_21	HSPA8	E2F2	4	CAD,CHD,MI,PH
module_21	HSPA8	FZD6	2	MI,PH
module_21	HSPA8	SOCS5	4	CAD,HF,MI,PH
module_21	TNF	WEE1	3	CHD,MI,PH
module_21	TNF	ZFYVE9	4	CAD,CHD,HF,MI
module_21	TNF	CUL1	4	CAD,CHD,MI,PH
module_21	TNF	E2F2	4	CAD,CHD,MI,PH
module_21	TNF	FZD6	4	CAD,CHD,MI,PH
module_21	TNF	SOCS5	4	CAD,CHD,MI,PH
module_21	WEE1	ZFYVE9	2	CAD,MI
module_21	WEE1	CUL1	5	CHD,HF,Ischemic,MI,PH
module_21	WEE1	E2F2	3	CHD,MI,PH
module_21	WEE1	FZD6	4	CHD,HF,MI,PH
module_21	WEE1	SOCS5	6	CHD,HCM,HF,Ischemic,MI,PH
module_21	ZFYVE9	CUL1	4	CAD,CHD,HF,MI
module_21	ZFYVE9	E2F2	4	CHD,DCM,Ischemic,MI
module_21	ZFYVE9	FZD6	4	CAD,CHD,HF,MI
module_21	ZFYVE9	SOCS5	4	CAD,CHD,HF,MI
module_21	CUL1	E2F2	4	CAD,CHD,MI,PH
module_21	CUL1	FZD6	5	CHD,HF,Ischemic,MI,PH
module_21	CUL1	SOCS5	6	CAD,CHD,HF,Ischemic,MI,PH
module_21	E2F2	FZD6	3	CHD,MI,PH
module_21	E2F2	SOCS5	4	CAD,CHD,MI,PH
module_21	FZD6	SOCS5	8	CAD,CHD,DCM,HCM,HF,Ischemic,MI,PH
module_22	COX8C	CPA3	3	CAD,CHD,MI
module_22	COX8C	HSPA6	3	CAD,CHD,MI
module_22	COX8C	HSPA8	2	CAD,MI
module_22	COX8C	TCF7L1	3	CAD,CHD,MI
module_22	COX8C	TNF	3	CAD,CHD,MI
module_22	COX8C	ZFYVE9	4	CAD,CHD,HF,MI
module_22	COX8C	IRAK4	2	CHD,MI
module_22	COX8C	IRF9	2	CHD,MI
module_22	COX8C	E2F2	3	CAD,CHD,MI
module_22	COX8C	LEFTY1	3	CAD,CHD,MI
module_22	COX8C	TNFSF10	1	MI
module_22	COX8C	FZD6	3	CAD,CHD,MI
module_22	CPA3	HSPA6	5	CAD,CHD,Ischemic,MI,PH
module_22	CPA3	HSPA8	3	CAD,MI,PH
module_22	CPA3	TCF7L1	5	CAD,CHD,HF,Ischemic,MI
module_22	CPA3	TNF	4	CAD,CHD,MI,PH
module_22	CPA3	ZFYVE9	3	CAD,CHD,MI
module_22	CPA3	IRAK4	4	CHD,HCM,MI,PH
module_22	CPA3	IRF9	5	CHD,HCM,Ischemic,MI,PH
module_22	CPA3	E2F2	3	CAD,CHD,PH
module_22	CPA3	LEFTY1	3	CAD,CHD,MI
module_22	CPA3	TNFSF10	5	CHD,HF,Ischemic,MI,PH
module_22	CPA3	FZD6	6	CAD,CHD,HF,Ischemic,MI,PH
module_22	HSPA6	HSPA8	5	CAD,HCM,HF,MI,PH
module_22	HSPA6	TCF7L1	3	CAD,CHD,MI
module_22	HSPA6	TNF	5	CAD,CHD,HF,MI,PH
module_22	HSPA6	ZFYVE9	3	CAD,CHD,MI
module_22	HSPA6	IRAK4	4	CHD,HF,MI,PH
module_22	HSPA6	IRF9	6	CAD,CHD,HF,Ischemic,MI,PH
module_22	HSPA6	E2F2	4	CHD,HCM,MI,PH
module_22	HSPA6	LEFTY1	4	CAD,CHD,MI,PH
module_22	HSPA6	TNFSF10	5	CAD,CHD,Ischemic,MI,PH
module_22	HSPA6	FZD6	4	CAD,CHD,MI,PH
module_22	HSPA8	TCF7L1	2	CAD,MI
module_22	HSPA8	TNF	4	CAD,CHD,MI,PH
module_22	HSPA8	ZFYVE9	1	MI
module_22	HSPA8	IRAK4	3	CAD,MI,PH
module_22	HSPA8	IRF9	3	CHD,MI,PH
module_22	HSPA8	E2F2	4	CAD,CHD,MI,PH
module_22	HSPA8	LEFTY1	3	CAD,MI,PH
module_22	HSPA8	TNFSF10	3	CHD,MI,PH
module_22	HSPA8	FZD6	2	MI,PH
module_22	TCF7L1	TNF	2	CAD,MI
module_22	TCF7L1	ZFYVE9	3	CAD,CHD,MI
module_22	TCF7L1	IRAK4	3	CHD,HCM,MI
module_22	TCF7L1	IRF9	4	CHD,HF,Ischemic,MI
module_22	TCF7L1	E2F2	2	CHD,MI
module_22	TCF7L1	LEFTY1	3	CAD,CHD,MI
module_22	TCF7L1	TNFSF10	3	HCM,HF,MI
module_22	TCF7L1	FZD6	3	CAD,CHD,MI
module_22	TNF	ZFYVE9	4	CAD,CHD,HF,MI
module_22	TNF	IRAK4	3	CHD,MI,PH
module_22	TNF	IRF9	3	CHD,MI,PH
module_22	TNF	E2F2	4	CAD,CHD,MI,PH
module_22	TNF	LEFTY1	4	CAD,HF,Ischemic,MI
module_22	TNF	TNFSF10	3	CHD,MI,PH
module_22	TNF	FZD6	4	CAD,CHD,MI,PH
module_22	ZFYVE9	IRAK4	2	CHD,MI
module_22	ZFYVE9	IRF9	2	CHD,MI
module_22	ZFYVE9	E2F2	4	CHD,DCM,Ischemic,MI
module_22	ZFYVE9	LEFTY1	4	CAD,CHD,HF,MI
module_22	ZFYVE9	TNFSF10	1	MI
module_22	ZFYVE9	FZD6	4	CAD,CHD,HF,MI
module_22	IRAK4	IRF9	5	CAD,CHD,HF,MI,PH
module_22	IRAK4	E2F2	6	CAD,CHD,HCM,Ischemic,MI,PH
module_22	IRAK4	LEFTY1	3	Ischemic,MI,PH
module_22	IRAK4	TNFSF10	3	CHD,MI,PH
module_22	IRAK4	FZD6	3	CHD,MI,PH
module_22	IRF9	E2F2	3	CHD,MI,PH
module_22	IRF9	LEFTY1	2	MI,PH
module_22	IRF9	TNFSF10	7	CAD,CHD,HCM,HF,Ischemic,MI,PH
module_22	IRF9	FZD6	5	CHD,HF,Ischemic,MI,PH
module_22	E2F2	LEFTY1	6	CAD,CHD,HF,Ischemic,MI,PH
module_22	E2F2	TNFSF10	3	CHD,MI,PH
module_22	E2F2	FZD6	3	CHD,MI,PH
module_22	LEFTY1	TNFSF10	2	MI,PH
module_22	LEFTY1	FZD6	3	CAD,CHD,MI
module_22	TNFSF10	FZD6	7	CAD,CHD,HCM,HF,Ischemic,MI,PH
module_23	COX8C	CPA3	3	CAD,CHD,MI
module_23	COX8C	HSPA6	3	CAD,CHD,MI
module_23	COX8C	HSPA8	2	CAD,MI
module_23	COX8C	TCF7L1	3	CAD,CHD,MI
module_23	COX8C	TNF	3	CAD,CHD,MI
module_23	COX8C	ZFYVE9	4	CAD,CHD,HF,MI
module_23	COX8C	IRAK4	2	CHD,MI
module_23	COX8C	E2F2	3	CAD,CHD,MI
module_23	COX8C	LEFTY1	3	CAD,CHD,MI
module_23	COX8C	TNFSF10	1	MI
module_23	COX8C	FZD6	3	CAD,CHD,MI
module_23	COX8C	PPP2R1B	3	CAD,CHD,MI
module_23	CPA3	HSPA6	5	CAD,CHD,Ischemic,MI,PH
module_23	CPA3	HSPA8	3	CAD,MI,PH
module_23	CPA3	TCF7L1	5	CAD,CHD,HF,Ischemic,MI
module_23	CPA3	TNF	4	CAD,CHD,MI,PH
module_23	CPA3	ZFYVE9	3	CAD,CHD,MI
module_23	CPA3	IRAK4	4	CHD,HCM,MI,PH
module_23	CPA3	E2F2	3	CAD,CHD,PH
module_23	CPA3	LEFTY1	3	CAD,CHD,MI
module_23	CPA3	TNFSF10	5	CHD,HF,Ischemic,MI,PH
module_23	CPA3	FZD6	6	CAD,CHD,HF,Ischemic,MI,PH
module_23	CPA3	PPP2R1B	5	CAD,CHD,HF,MI,PH
module_23	HSPA6	HSPA8	5	CAD,HCM,HF,MI,PH
module_23	HSPA6	TCF7L1	3	CAD,CHD,MI
module_23	HSPA6	TNF	5	CAD,CHD,HF,MI,PH
module_23	HSPA6	ZFYVE9	3	CAD,CHD,MI
module_23	HSPA6	IRAK4	4	CHD,HF,MI,PH
module_23	HSPA6	E2F2	4	CHD,HCM,MI,PH
module_23	HSPA6	LEFTY1	4	CAD,CHD,MI,PH
module_23	HSPA6	TNFSF10	5	CAD,CHD,Ischemic,MI,PH
module_23	HSPA6	FZD6	4	CAD,CHD,MI,PH
module_23	HSPA6	PPP2R1B	5	CAD,CHD,HF,MI,PH
module_23	HSPA8	TCF7L1	2	CAD,MI
module_23	HSPA8	TNF	4	CAD,CHD,MI,PH
module_23	HSPA8	ZFYVE9	1	MI
module_23	HSPA8	IRAK4	3	CAD,MI,PH
module_23	HSPA8	E2F2	4	CAD,CHD,MI,PH
module_23	HSPA8	LEFTY1	3	CAD,MI,PH
module_23	HSPA8	TNFSF10	3	CHD,MI,PH
module_23	HSPA8	FZD6	2	MI,PH
module_23	HSPA8	PPP2R1B	5	CAD,CHD,DCM,MI,PH
module_23	TCF7L1	TNF	2	CAD,MI
module_23	TCF7L1	ZFYVE9	3	CAD,CHD,MI
module_23	TCF7L1	IRAK4	3	CHD,HCM,MI
module_23	TCF7L1	E2F2	2	CHD,MI
module_23	TCF7L1	LEFTY1	3	CAD,CHD,MI
module_23	TCF7L1	TNFSF10	3	HCM,HF,MI
module_23	TCF7L1	FZD6	3	CAD,CHD,MI
module_23	TCF7L1	PPP2R1B	4	CAD,CHD,HF,MI
module_23	TNF	ZFYVE9	4	CAD,CHD,HF,MI
module_23	TNF	IRAK4	3	CHD,MI,PH
module_23	TNF	E2F2	4	CAD,CHD,MI,PH
module_23	TNF	LEFTY1	4	CAD,HF,Ischemic,MI
module_23	TNF	TNFSF10	3	CHD,MI,PH
module_23	TNF	FZD6	4	CAD,CHD,MI,PH
module_23	TNF	PPP2R1B	5	CAD,CHD,HF,MI,PH
module_23	ZFYVE9	IRAK4	2	CHD,MI
module_23	ZFYVE9	E2F2	4	CHD,DCM,Ischemic,MI
module_23	ZFYVE9	LEFTY1	4	CAD,CHD,HF,MI
module_23	ZFYVE9	TNFSF10	1	MI
module_23	ZFYVE9	FZD6	4	CAD,CHD,HF,MI
module_23	ZFYVE9	PPP2R1B	3	CAD,CHD,MI
module_23	IRAK4	E2F2	6	CAD,CHD,HCM,Ischemic,MI,PH
module_23	IRAK4	LEFTY1	3	Ischemic,MI,PH
module_23	IRAK4	TNFSF10	3	CHD,MI,PH
module_23	IRAK4	FZD6	3	CHD,MI,PH
module_23	IRAK4	PPP2R1B	5	CAD,CHD,HF,MI,PH
module_23	E2F2	LEFTY1	6	CAD,CHD,HF,Ischemic,MI,PH
module_23	E2F2	TNFSF10	3	CHD,MI,PH
module_23	E2F2	FZD6	3	CHD,MI,PH
module_23	E2F2	PPP2R1B	4	CAD,CHD,MI,PH
module_23	LEFTY1	TNFSF10	2	MI,PH
module_23	LEFTY1	FZD6	3	CAD,CHD,MI
module_23	LEFTY1	PPP2R1B	4	CAD,CHD,MI,PH
module_23	TNFSF10	FZD6	7	CAD,CHD,HCM,HF,Ischemic,MI,PH
module_23	TNFSF10	PPP2R1B	3	CHD,MI,PH
module_23	FZD6	PPP2R1B	5	CAD,CHD,HF,MI,PH
module_24	COX8C	CPA3	3	CAD,CHD,MI
module_24	COX8C	HSPA6	3	CAD,CHD,MI
module_24	COX8C	HSPA8	2	CAD,MI
module_24	COX8C	TCF7L1	3	CAD,CHD,MI
module_24	COX8C	TNF	3	CAD,CHD,MI
module_24	COX8C	WEE1	1	MI
module_24	COX8C	ZFYVE9	4	CAD,CHD,HF,MI
module_24	COX8C	IRAK4	2	CHD,MI
module_24	COX8C	E2F2	3	CAD,CHD,MI
module_24	COX8C	LEFTY1	3	CAD,CHD,MI
module_24	COX8C	FZD6	3	CAD,CHD,MI
module_24	COX8C	PPP2R1B	3	CAD,CHD,MI
module_24	CPA3	HSPA6	5	CAD,CHD,Ischemic,MI,PH
module_24	CPA3	HSPA8	3	CAD,MI,PH
module_24	CPA3	TCF7L1	5	CAD,CHD,HF,Ischemic,MI
module_24	CPA3	TNF	4	CAD,CHD,MI,PH
module_24	CPA3	WEE1	3	CHD,MI,PH
module_24	CPA3	ZFYVE9	3	CAD,CHD,MI
module_24	CPA3	IRAK4	4	CHD,HCM,MI,PH
module_24	CPA3	E2F2	3	CAD,CHD,PH
module_24	CPA3	LEFTY1	3	CAD,CHD,MI
module_24	CPA3	FZD6	6	CAD,CHD,HF,Ischemic,MI,PH
module_24	CPA3	PPP2R1B	5	CAD,CHD,HF,MI,PH
module_24	HSPA6	HSPA8	5	CAD,HCM,HF,MI,PH
module_24	HSPA6	TCF7L1	3	CAD,CHD,MI
module_24	HSPA6	TNF	5	CAD,CHD,HF,MI,PH
module_24	HSPA6	WEE1	3	CHD,MI,PH
module_24	HSPA6	ZFYVE9	3	CAD,CHD,MI
module_24	HSPA6	IRAK4	4	CHD,HF,MI,PH
module_24	HSPA6	E2F2	4	CHD,HCM,MI,PH
module_24	HSPA6	LEFTY1	4	CAD,CHD,MI,PH
module_24	HSPA6	FZD6	4	CAD,CHD,MI,PH
module_24	HSPA6	PPP2R1B	5	CAD,CHD,HF,MI,PH
module_24	HSPA8	TCF7L1	2	CAD,MI
module_24	HSPA8	TNF	4	CAD,CHD,MI,PH
module_24	HSPA8	WEE1	6	CHD,DCM,HF,Ischemic,MI,PH
module_24	HSPA8	ZFYVE9	1	MI
module_24	HSPA8	IRAK4	3	CAD,MI,PH
module_24	HSPA8	E2F2	4	CAD,CHD,MI,PH
module_24	HSPA8	LEFTY1	3	CAD,MI,PH
module_24	HSPA8	FZD6	2	MI,PH
module_24	HSPA8	PPP2R1B	5	CAD,CHD,DCM,MI,PH
module_24	TCF7L1	TNF	2	CAD,MI
module_24	TCF7L1	WEE1	2	CAD,MI
module_24	TCF7L1	ZFYVE9	3	CAD,CHD,MI
module_24	TCF7L1	IRAK4	3	CHD,HCM,MI
module_24	TCF7L1	E2F2	2	CHD,MI
module_24	TCF7L1	LEFTY1	3	CAD,CHD,MI
module_24	TCF7L1	FZD6	3	CAD,CHD,MI
module_24	TCF7L1	PPP2R1B	4	CAD,CHD,HF,MI
module_24	TNF	WEE1	3	CHD,MI,PH
module_24	TNF	ZFYVE9	4	CAD,CHD,HF,MI
module_24	TNF	IRAK4	3	CHD,MI,PH
module_24	TNF	E2F2	4	CAD,CHD,MI,PH
module_24	TNF	LEFTY1	4	CAD,HF,Ischemic,MI
module_24	TNF	FZD6	4	CAD,CHD,MI,PH
module_24	TNF	PPP2R1B	5	CAD,CHD,HF,MI,PH
module_24	WEE1	ZFYVE9	2	CAD,MI
module_24	WEE1	IRAK4	4	CAD,CHD,MI,PH
module_24	WEE1	E2F2	3	CHD,MI,PH
module_24	WEE1	LEFTY1	2	CAD,MI
module_24	WEE1	FZD6	4	CHD,HF,MI,PH
module_24	WEE1	PPP2R1B	5	CHD,HCM,Ischemic,MI,PH
module_24	ZFYVE9	IRAK4	2	CHD,MI
module_24	ZFYVE9	E2F2	4	CHD,DCM,Ischemic,MI
module_24	ZFYVE9	LEFTY1	4	CAD,CHD,HF,MI
module_24	ZFYVE9	FZD6	4	CAD,CHD,HF,MI
module_24	ZFYVE9	PPP2R1B	3	CAD,CHD,MI
module_24	IRAK4	E2F2	6	CAD,CHD,HCM,Ischemic,MI,PH
module_24	IRAK4	LEFTY1	3	Ischemic,MI,PH
module_24	IRAK4	FZD6	3	CHD,MI,PH
module_24	IRAK4	PPP2R1B	5	CAD,CHD,HF,MI,PH
module_24	E2F2	LEFTY1	6	CAD,CHD,HF,Ischemic,MI,PH
module_24	E2F2	FZD6	3	CHD,MI,PH
module_24	E2F2	PPP2R1B	4	CAD,CHD,MI,PH
module_24	LEFTY1	FZD6	3	CAD,CHD,MI
module_24	LEFTY1	PPP2R1B	4	CAD,CHD,MI,PH
module_24	FZD6	PPP2R1B	5	CAD,CHD,HF,MI,PH
module_25	COX8C	CPA3	3	CAD,CHD,MI
module_25	COX8C	HSPA6	3	CAD,CHD,MI
module_25	COX8C	HSPA8	2	CAD,MI
module_25	COX8C	TCF7L1	3	CAD,CHD,MI
module_25	COX8C	TNF	3	CAD,CHD,MI
module_25	COX8C	WEE1	1	MI
module_25	COX8C	ZFYVE9	4	CAD,CHD,HF,MI
module_25	COX8C	IRAK4	2	CHD,MI
module_25	COX8C	CUL1	3	CAD,CHD,MI
module_25	COX8C	E2F2	3	CAD,CHD,MI
module_25	COX8C	LEFTY1	3	CAD,CHD,MI
module_25	COX8C	FZD6	3	CAD,CHD,MI
module_25	CPA3	HSPA6	5	CAD,CHD,Ischemic,MI,PH
module_25	CPA3	HSPA8	3	CAD,MI,PH
module_25	CPA3	TCF7L1	5	CAD,CHD,HF,Ischemic,MI
module_25	CPA3	TNF	4	CAD,CHD,MI,PH
module_25	CPA3	WEE1	3	CHD,MI,PH
module_25	CPA3	ZFYVE9	3	CAD,CHD,MI
module_25	CPA3	IRAK4	4	CHD,HCM,MI,PH
module_25	CPA3	CUL1	4	CAD,CHD,MI,PH
module_25	CPA3	E2F2	3	CAD,CHD,PH
module_25	CPA3	LEFTY1	3	CAD,CHD,MI
module_25	CPA3	FZD6	6	CAD,CHD,HF,Ischemic,MI,PH
module_25	HSPA6	HSPA8	5	CAD,HCM,HF,MI,PH
module_25	HSPA6	TCF7L1	3	CAD,CHD,MI
module_25	HSPA6	TNF	5	CAD,CHD,HF,MI,PH
module_25	HSPA6	WEE1	3	CHD,MI,PH
module_25	HSPA6	ZFYVE9	3	CAD,CHD,MI
module_25	HSPA6	IRAK4	4	CHD,HF,MI,PH
module_25	HSPA6	CUL1	5	CAD,CHD,HF,MI,PH
module_25	HSPA6	E2F2	4	CHD,HCM,MI,PH
module_25	HSPA6	LEFTY1	4	CAD,CHD,MI,PH
module_25	HSPA6	FZD6	4	CAD,CHD,MI,PH
module_25	HSPA8	TCF7L1	2	CAD,MI
module_25	HSPA8	TNF	4	CAD,CHD,MI,PH
module_25	HSPA8	WEE1	6	CHD,DCM,HF,Ischemic,MI,PH
module_25	HSPA8	ZFYVE9	1	MI
module_25	HSPA8	IRAK4	3	CAD,MI,PH
module_25	HSPA8	CUL1	5	CAD,CHD,HF,MI,PH
module_25	HSPA8	E2F2	4	CAD,CHD,MI,PH
module_25	HSPA8	LEFTY1	3	CAD,MI,PH
module_25	HSPA8	FZD6	2	MI,PH
module_25	TCF7L1	TNF	2	CAD,MI
module_25	TCF7L1	WEE1	2	CAD,MI
module_25	TCF7L1	ZFYVE9	3	CAD,CHD,MI
module_25	TCF7L1	IRAK4	3	CHD,HCM,MI
module_25	TCF7L1	CUL1	2	CAD,MI
module_25	TCF7L1	E2F2	2	CHD,MI
module_25	TCF7L1	LEFTY1	3	CAD,CHD,MI
module_25	TCF7L1	FZD6	3	CAD,CHD,MI
module_25	TNF	WEE1	3	CHD,MI,PH
module_25	TNF	ZFYVE9	4	CAD,CHD,HF,MI
module_25	TNF	IRAK4	3	CHD,MI,PH
module_25	TNF	CUL1	4	CAD,CHD,MI,PH
module_25	TNF	E2F2	4	CAD,CHD,MI,PH
module_25	TNF	LEFTY1	4	CAD,HF,Ischemic,MI
module_25	TNF	FZD6	4	CAD,CHD,MI,PH
module_25	WEE1	ZFYVE9	2	CAD,MI
module_25	WEE1	IRAK4	4	CAD,CHD,MI,PH
module_25	WEE1	CUL1	5	CHD,HF,Ischemic,MI,PH
module_25	WEE1	E2F2	3	CHD,MI,PH
module_25	WEE1	LEFTY1	2	CAD,MI
module_25	WEE1	FZD6	4	CHD,HF,MI,PH
module_25	ZFYVE9	IRAK4	2	CHD,MI
module_25	ZFYVE9	CUL1	4	CAD,CHD,HF,MI
module_25	ZFYVE9	E2F2	4	CHD,DCM,Ischemic,MI
module_25	ZFYVE9	LEFTY1	4	CAD,CHD,HF,MI
module_25	ZFYVE9	FZD6	4	CAD,CHD,HF,MI
module_25	IRAK4	CUL1	4	CAD,CHD,MI,PH
module_25	IRAK4	E2F2	6	CAD,CHD,HCM,Ischemic,MI,PH
module_25	IRAK4	LEFTY1	3	Ischemic,MI,PH
module_25	IRAK4	FZD6	3	CHD,MI,PH
module_25	CUL1	E2F2	4	CAD,CHD,MI,PH
module_25	CUL1	LEFTY1	3	CAD,MI,PH
module_25	CUL1	FZD6	5	CHD,HF,Ischemic,MI,PH
module_25	E2F2	LEFTY1	6	CAD,CHD,HF,Ischemic,MI,PH
module_25	E2F2	FZD6	3	CHD,MI,PH
module_25	LEFTY1	FZD6	3	CAD,CHD,MI
module_26	COX8C	CPA3	3	CAD,CHD,MI
module_26	COX8C	HSPA6	3	CAD,CHD,MI
module_26	COX8C	HSPA8	2	CAD,MI
module_26	COX8C	SMAD7	2	CHD,MI
module_26	COX8C	TNF	3	CAD,CHD,MI
module_26	COX8C	ZFYVE9	4	CAD,CHD,HF,MI
module_26	COX8C	CUL1	3	CAD,CHD,MI
module_26	COX8C	BMPR2	2	HF,MI
module_26	COX8C	MCM3	2	CHD,MI
module_26	COX8C	SOCS5	3	CAD,CHD,MI
module_26	CPA3	HSPA6	5	CAD,CHD,Ischemic,MI,PH
module_26	CPA3	HSPA8	3	CAD,MI,PH
module_26	CPA3	SMAD7	4	CHD,Ischemic,MI,PH
module_26	CPA3	TNF	4	CAD,CHD,MI,PH
module_26	CPA3	ZFYVE9	3	CAD,CHD,MI
module_26	CPA3	CUL1	4	CAD,CHD,MI,PH
module_26	CPA3	BMPR2	3	CHD,MI,PH
module_26	CPA3	MCM3	3	CHD,MI,PH
module_26	CPA3	SOCS5	5	CAD,CHD,Ischemic,MI,PH
module_26	HSPA6	HSPA8	5	CAD,HCM,HF,MI,PH
module_26	HSPA6	SMAD7	2	CHD,MI
module_26	HSPA6	TNF	5	CAD,CHD,HF,MI,PH
module_26	HSPA6	ZFYVE9	3	CAD,CHD,MI
module_26	HSPA6	CUL1	5	CAD,CHD,HF,MI,PH
module_26	HSPA6	BMPR2	3	CHD,MI,PH
module_26	HSPA6	MCM3	3	CHD,MI,PH
module_26	HSPA6	SOCS5	4	CAD,CHD,MI,PH
module_26	HSPA8	SMAD7	4	CAD,CHD,MI,PH
module_26	HSPA8	TNF	4	CAD,CHD,MI,PH
module_26	HSPA8	ZFYVE9	1	MI
module_26	HSPA8	CUL1	5	CAD,CHD,HF,MI,PH
module_26	HSPA8	BMPR2	6	CAD,CHD,DCM,HF,MI,PH
module_26	HSPA8	MCM3	3	CHD,MI,PH
module_26	HSPA8	SOCS5	4	CAD,HF,MI,PH
module_26	SMAD7	TNF	3	CHD,MI,PH
module_26	SMAD7	ZFYVE9	3	CHD,HF,MI
module_26	SMAD7	CUL1	5	CAD,CHD,HF,MI,PH
module_26	SMAD7	BMPR2	6	CAD,CHD,HCM,HF,MI,PH
module_26	SMAD7	MCM3	3	CHD,HF,MI
module_26	SMAD7	SOCS5	6	CHD,HCM,HF,Ischemic,MI,PH
module_26	TNF	ZFYVE9	4	CAD,CHD,HF,MI
module_26	TNF	CUL1	4	CAD,CHD,MI,PH
module_26	TNF	BMPR2	4	CAD,CHD,MI,PH
module_26	TNF	MCM3	3	CHD,MI,PH
module_26	TNF	SOCS5	4	CAD,CHD,MI,PH
module_26	ZFYVE9	CUL1	4	CAD,CHD,HF,MI
module_26	ZFYVE9	BMPR2	2	HF,MI
module_26	ZFYVE9	MCM3	2	CHD,MI
module_26	ZFYVE9	SOCS5	4	CAD,CHD,HF,MI
module_26	CUL1	BMPR2	6	CAD,CHD,DCM,HF,MI,PH
module_26	CUL1	MCM3	4	CHD,HF,MI,PH
module_26	CUL1	SOCS5	6	CAD,CHD,HF,Ischemic,MI,PH
module_26	BMPR2	MCM3	4	CHD,HF,MI,PH
module_26	BMPR2	SOCS5	6	CAD,CHD,HF,Ischemic,MI,PH
module_26	MCM3	SOCS5	3	CHD,MI,PH
module_27	COX8C	CPA3	3	CAD,CHD,MI
module_27	COX8C	HSPA6	3	CAD,CHD,MI
module_27	COX8C	HSPA8	2	CAD,MI
module_27	COX8C	SMAD7	2	CHD,MI
module_27	COX8C	TNF	3	CAD,CHD,MI
module_27	COX8C	ZFYVE9	4	CAD,CHD,HF,MI
module_27	COX8C	CUL1	3	CAD,CHD,MI
module_27	COX8C	BMPR2	2	HF,MI
module_27	COX8C	FZD6	3	CAD,CHD,MI
module_27	COX8C	SOCS5	3	CAD,CHD,MI
module_27	CPA3	HSPA6	5	CAD,CHD,Ischemic,MI,PH
module_27	CPA3	HSPA8	3	CAD,MI,PH
module_27	CPA3	SMAD7	4	CHD,Ischemic,MI,PH
module_27	CPA3	TNF	4	CAD,CHD,MI,PH
module_27	CPA3	ZFYVE9	3	CAD,CHD,MI
module_27	CPA3	CUL1	4	CAD,CHD,MI,PH
module_27	CPA3	BMPR2	3	CHD,MI,PH
module_27	CPA3	FZD6	6	CAD,CHD,HF,Ischemic,MI,PH
module_27	CPA3	SOCS5	5	CAD,CHD,Ischemic,MI,PH
module_27	HSPA6	HSPA8	5	CAD,HCM,HF,MI,PH
module_27	HSPA6	SMAD7	2	CHD,MI
module_27	HSPA6	TNF	5	CAD,CHD,HF,MI,PH
module_27	HSPA6	ZFYVE9	3	CAD,CHD,MI
module_27	HSPA6	CUL1	5	CAD,CHD,HF,MI,PH
module_27	HSPA6	BMPR2	3	CHD,MI,PH
module_27	HSPA6	FZD6	4	CAD,CHD,MI,PH
module_27	HSPA6	SOCS5	4	CAD,CHD,MI,PH
module_27	HSPA8	SMAD7	4	CAD,CHD,MI,PH
module_27	HSPA8	TNF	4	CAD,CHD,MI,PH
module_27	HSPA8	ZFYVE9	1	MI
module_27	HSPA8	CUL1	5	CAD,CHD,HF,MI,PH
module_27	HSPA8	BMPR2	6	CAD,CHD,DCM,HF,MI,PH
module_27	HSPA8	FZD6	2	MI,PH
module_27	HSPA8	SOCS5	4	CAD,HF,MI,PH
module_27	SMAD7	TNF	3	CHD,MI,PH
module_27	SMAD7	ZFYVE9	3	CHD,HF,MI
module_27	SMAD7	CUL1	5	CAD,CHD,HF,MI,PH
module_27	SMAD7	BMPR2	6	CAD,CHD,HCM,HF,MI,PH
module_27	SMAD7	FZD6	5	CHD,HF,Ischemic,MI,PH
module_27	SMAD7	SOCS5	6	CHD,HCM,HF,Ischemic,MI,PH
module_27	TNF	ZFYVE9	4	CAD,CHD,HF,MI
module_27	TNF	CUL1	4	CAD,CHD,MI,PH
module_27	TNF	BMPR2	4	CAD,CHD,MI,PH
module_27	TNF	FZD6	4	CAD,CHD,MI,PH
module_27	TNF	SOCS5	4	CAD,CHD,MI,PH
module_27	ZFYVE9	CUL1	4	CAD,CHD,HF,MI
module_27	ZFYVE9	BMPR2	2	HF,MI
module_27	ZFYVE9	FZD6	4	CAD,CHD,HF,MI
module_27	ZFYVE9	SOCS5	4	CAD,CHD,HF,MI
module_27	CUL1	BMPR2	6	CAD,CHD,DCM,HF,MI,PH
module_27	CUL1	FZD6	5	CHD,HF,Ischemic,MI,PH
module_27	CUL1	SOCS5	6	CAD,CHD,HF,Ischemic,MI,PH
module_27	BMPR2	FZD6	4	CHD,HF,MI,PH
module_27	BMPR2	SOCS5	6	CAD,CHD,HF,Ischemic,MI,PH
module_27	FZD6	SOCS5	8	CAD,CHD,DCM,HCM,HF,Ischemic,MI,PH
module_28	COX8C	CPA3	3	CAD,CHD,MI
module_28	COX8C	HSPA6	3	CAD,CHD,MI
module_28	COX8C	HSPA8	2	CAD,MI
module_28	COX8C	SMAD7	2	CHD,MI
module_28	COX8C	TNF	3	CAD,CHD,MI
module_28	COX8C	ZFYVE9	4	CAD,CHD,HF,MI
module_28	COX8C	BMPR2	2	HF,MI
module_28	COX8C	FZD6	3	CAD,CHD,MI
module_28	COX8C	ITPR1	3	CAD,CHD,MI
module_28	COX8C	SOCS5	3	CAD,CHD,MI
module_28	CPA3	HSPA6	5	CAD,CHD,Ischemic,MI,PH
module_28	CPA3	HSPA8	3	CAD,MI,PH
module_28	CPA3	SMAD7	4	CHD,Ischemic,MI,PH
module_28	CPA3	TNF	4	CAD,CHD,MI,PH
module_28	CPA3	ZFYVE9	3	CAD,CHD,MI
module_28	CPA3	BMPR2	3	CHD,MI,PH
module_28	CPA3	FZD6	6	CAD,CHD,HF,Ischemic,MI,PH
module_28	CPA3	ITPR1	7	CAD,CHD,HCM,HF,Ischemic,MI,PH
module_28	CPA3	SOCS5	5	CAD,CHD,Ischemic,MI,PH
module_28	HSPA6	HSPA8	5	CAD,HCM,HF,MI,PH
module_28	HSPA6	SMAD7	2	CHD,MI
module_28	HSPA6	TNF	5	CAD,CHD,HF,MI,PH
module_28	HSPA6	ZFYVE9	3	CAD,CHD,MI
module_28	HSPA6	BMPR2	3	CHD,MI,PH
module_28	HSPA6	FZD6	4	CAD,CHD,MI,PH
module_28	HSPA6	ITPR1	5	CAD,CHD,Ischemic,MI,PH
module_28	HSPA6	SOCS5	4	CAD,CHD,MI,PH
module_28	HSPA8	SMAD7	4	CAD,CHD,MI,PH
module_28	HSPA8	TNF	4	CAD,CHD,MI,PH
module_28	HSPA8	ZFYVE9	1	MI
module_28	HSPA8	BMPR2	6	CAD,CHD,DCM,HF,MI,PH
module_28	HSPA8	FZD6	2	MI,PH
module_28	HSPA8	ITPR1	4	CAD,CHD,MI,PH
module_28	HSPA8	SOCS5	4	CAD,HF,MI,PH
module_28	SMAD7	TNF	3	CHD,MI,PH
module_28	SMAD7	ZFYVE9	3	CHD,HF,MI
module_28	SMAD7	BMPR2	6	CAD,CHD,HCM,HF,MI,PH
module_28	SMAD7	FZD6	5	CHD,HF,Ischemic,MI,PH
module_28	SMAD7	ITPR1	6	CAD,CHD,HF,Ischemic,MI,PH
module_28	SMAD7	SOCS5	6	CHD,HCM,HF,Ischemic,MI,PH
module_28	TNF	ZFYVE9	4	CAD,CHD,HF,MI
module_28	TNF	BMPR2	4	CAD,CHD,MI,PH
module_28	TNF	FZD6	4	CAD,CHD,MI,PH
module_28	TNF	ITPR1	4	CAD,CHD,MI,PH
module_28	TNF	SOCS5	4	CAD,CHD,MI,PH
module_28	ZFYVE9	BMPR2	2	HF,MI
module_28	ZFYVE9	FZD6	4	CAD,CHD,HF,MI
module_28	ZFYVE9	ITPR1	3	CAD,CHD,MI
module_28	ZFYVE9	SOCS5	4	CAD,CHD,HF,MI
module_28	BMPR2	FZD6	4	CHD,HF,MI,PH
module_28	BMPR2	ITPR1	7	CAD,CHD,HCM,HF,Ischemic,MI,PH
module_28	BMPR2	SOCS5	6	CAD,CHD,HF,Ischemic,MI,PH
module_28	FZD6	ITPR1	7	CAD,CHD,DCM,HF,Ischemic,MI,PH
module_28	FZD6	SOCS5	8	CAD,CHD,DCM,HCM,HF,Ischemic,MI,PH
module_28	ITPR1	SOCS5	7	CAD,CHD,DCM,HF,Ischemic,MI,PH
module_29	COX8C	CPA3	3	CAD,CHD,MI
module_29	COX8C	HSPA6	3	CAD,CHD,MI
module_29	COX8C	HSPA8	2	CAD,MI
module_29	COX8C	SMAD7	2	CHD,MI
module_29	COX8C	TNF	3	CAD,CHD,MI
module_29	COX8C	WEE1	1	MI
module_29	COX8C	ZFYVE9	4	CAD,CHD,HF,MI
module_29	COX8C	FZD6	3	CAD,CHD,MI
module_29	COX8C	ITPR1	3	CAD,CHD,MI
module_29	COX8C	SOCS5	3	CAD,CHD,MI
module_29	CPA3	HSPA6	5	CAD,CHD,Ischemic,MI,PH
module_29	CPA3	HSPA8	3	CAD,MI,PH
module_29	CPA3	SMAD7	4	CHD,Ischemic,MI,PH
module_29	CPA3	TNF	4	CAD,CHD,MI,PH
module_29	CPA3	WEE1	3	CHD,MI,PH
module_29	CPA3	ZFYVE9	3	CAD,CHD,MI
module_29	CPA3	FZD6	6	CAD,CHD,HF,Ischemic,MI,PH
module_29	CPA3	ITPR1	7	CAD,CHD,HCM,HF,Ischemic,MI,PH
module_29	CPA3	SOCS5	5	CAD,CHD,Ischemic,MI,PH
module_29	HSPA6	HSPA8	5	CAD,HCM,HF,MI,PH
module_29	HSPA6	SMAD7	2	CHD,MI
module_29	HSPA6	TNF	5	CAD,CHD,HF,MI,PH
module_29	HSPA6	WEE1	3	CHD,MI,PH
module_29	HSPA6	ZFYVE9	3	CAD,CHD,MI
module_29	HSPA6	FZD6	4	CAD,CHD,MI,PH
module_29	HSPA6	ITPR1	5	CAD,CHD,Ischemic,MI,PH
module_29	HSPA6	SOCS5	4	CAD,CHD,MI,PH
module_29	HSPA8	SMAD7	4	CAD,CHD,MI,PH
module_29	HSPA8	TNF	4	CAD,CHD,MI,PH
module_29	HSPA8	WEE1	6	CHD,DCM,HF,Ischemic,MI,PH
module_29	HSPA8	ZFYVE9	1	MI
module_29	HSPA8	FZD6	2	MI,PH
module_29	HSPA8	ITPR1	4	CAD,CHD,MI,PH
module_29	HSPA8	SOCS5	4	CAD,HF,MI,PH
module_29	SMAD7	TNF	3	CHD,MI,PH
module_29	SMAD7	WEE1	4	CHD,HF,MI,PH
module_29	SMAD7	ZFYVE9	3	CHD,HF,MI
module_29	SMAD7	FZD6	5	CHD,HF,Ischemic,MI,PH
module_29	SMAD7	ITPR1	6	CAD,CHD,HF,Ischemic,MI,PH
module_29	SMAD7	SOCS5	6	CHD,HCM,HF,Ischemic,MI,PH
module_29	TNF	WEE1	3	CHD,MI,PH
module_29	TNF	ZFYVE9	4	CAD,CHD,HF,MI
module_29	TNF	FZD6	4	CAD,CHD,MI,PH
module_29	TNF	ITPR1	4	CAD,CHD,MI,PH
module_29	TNF	SOCS5	4	CAD,CHD,MI,PH
module_29	WEE1	ZFYVE9	2	CAD,MI
module_29	WEE1	FZD6	4	CHD,HF,MI,PH
module_29	WEE1	ITPR1	3	CHD,MI,PH
module_29	WEE1	SOCS5	6	CHD,HCM,HF,Ischemic,MI,PH
module_29	ZFYVE9	FZD6	4	CAD,CHD,HF,MI
module_29	ZFYVE9	ITPR1	3	CAD,CHD,MI
module_29	ZFYVE9	SOCS5	4	CAD,CHD,HF,MI
module_29	FZD6	ITPR1	7	CAD,CHD,DCM,HF,Ischemic,MI,PH
module_29	FZD6	SOCS5	8	CAD,CHD,DCM,HCM,HF,Ischemic,MI,PH
module_29	ITPR1	SOCS5	7	CAD,CHD,DCM,HF,Ischemic,MI,PH
module_30	COX8C	CPA3	3	CAD,CHD,MI
module_30	COX8C	HSPA6	3	CAD,CHD,MI
module_30	COX8C	HSPA8	2	CAD,MI
module_30	COX8C	SMAD7	2	CHD,MI
module_30	COX8C	TNF	3	CAD,CHD,MI
module_30	COX8C	WEE1	1	MI
module_30	COX8C	ZFYVE9	4	CAD,CHD,HF,MI
module_30	COX8C	CUL1	3	CAD,CHD,MI
module_30	COX8C	MCM3	2	CHD,MI
module_30	COX8C	SOCS5	3	CAD,CHD,MI
module_30	CPA3	HSPA6	5	CAD,CHD,Ischemic,MI,PH
module_30	CPA3	HSPA8	3	CAD,MI,PH
module_30	CPA3	SMAD7	4	CHD,Ischemic,MI,PH
module_30	CPA3	TNF	4	CAD,CHD,MI,PH
module_30	CPA3	WEE1	3	CHD,MI,PH
module_30	CPA3	ZFYVE9	3	CAD,CHD,MI
module_30	CPA3	CUL1	4	CAD,CHD,MI,PH
module_30	CPA3	MCM3	3	CHD,MI,PH
module_30	CPA3	SOCS5	5	CAD,CHD,Ischemic,MI,PH
module_30	HSPA6	HSPA8	5	CAD,HCM,HF,MI,PH
module_30	HSPA6	SMAD7	2	CHD,MI
module_30	HSPA6	TNF	5	CAD,CHD,HF,MI,PH
module_30	HSPA6	WEE1	3	CHD,MI,PH
module_30	HSPA6	ZFYVE9	3	CAD,CHD,MI
module_30	HSPA6	CUL1	5	CAD,CHD,HF,MI,PH
module_30	HSPA6	MCM3	3	CHD,MI,PH
module_30	HSPA6	SOCS5	4	CAD,CHD,MI,PH
module_30	HSPA8	SMAD7	4	CAD,CHD,MI,PH
module_30	HSPA8	TNF	4	CAD,CHD,MI,PH
module_30	HSPA8	WEE1	6	CHD,DCM,HF,Ischemic,MI,PH
module_30	HSPA8	ZFYVE9	1	MI
module_30	HSPA8	CUL1	5	CAD,CHD,HF,MI,PH
module_30	HSPA8	MCM3	3	CHD,MI,PH
module_30	HSPA8	SOCS5	4	CAD,HF,MI,PH
module_30	SMAD7	TNF	3	CHD,MI,PH
module_30	SMAD7	WEE1	4	CHD,HF,MI,PH
module_30	SMAD7	ZFYVE9	3	CHD,HF,MI
module_30	SMAD7	CUL1	5	CAD,CHD,HF,MI,PH
module_30	SMAD7	MCM3	3	CHD,HF,MI
module_30	SMAD7	SOCS5	6	CHD,HCM,HF,Ischemic,MI,PH
module_30	TNF	WEE1	3	CHD,MI,PH
module_30	TNF	ZFYVE9	4	CAD,CHD,HF,MI
module_30	TNF	CUL1	4	CAD,CHD,MI,PH
module_30	TNF	MCM3	3	CHD,MI,PH
module_30	TNF	SOCS5	4	CAD,CHD,MI,PH
module_30	WEE1	ZFYVE9	2	CAD,MI
module_30	WEE1	CUL1	5	CHD,HF,Ischemic,MI,PH
module_30	WEE1	MCM3	3	CHD,MI,PH
module_30	WEE1	SOCS5	6	CHD,HCM,HF,Ischemic,MI,PH
module_30	ZFYVE9	CUL1	4	CAD,CHD,HF,MI
module_30	ZFYVE9	MCM3	2	CHD,MI
module_30	ZFYVE9	SOCS5	4	CAD,CHD,HF,MI
module_30	CUL1	MCM3	4	CHD,HF,MI,PH
module_30	CUL1	SOCS5	6	CAD,CHD,HF,Ischemic,MI,PH
module_30	MCM3	SOCS5	3	CHD,MI,PH
module_31	COX8C	CPA3	3	CAD,CHD,MI
module_31	COX8C	HSPA6	3	CAD,CHD,MI
module_31	COX8C	HSPA8	2	CAD,MI
module_31	COX8C	SMAD7	2	CHD,MI
module_31	COX8C	TNF	3	CAD,CHD,MI
module_31	COX8C	WEE1	1	MI
module_31	COX8C	ZFYVE9	4	CAD,CHD,HF,MI
module_31	COX8C	CUL1	3	CAD,CHD,MI
module_31	COX8C	FZD6	3	CAD,CHD,MI
module_31	COX8C	SOCS5	3	CAD,CHD,MI
module_31	CPA3	HSPA6	5	CAD,CHD,Ischemic,MI,PH
module_31	CPA3	HSPA8	3	CAD,MI,PH
module_31	CPA3	SMAD7	4	CHD,Ischemic,MI,PH
module_31	CPA3	TNF	4	CAD,CHD,MI,PH
module_31	CPA3	WEE1	3	CHD,MI,PH
module_31	CPA3	ZFYVE9	3	CAD,CHD,MI
module_31	CPA3	CUL1	4	CAD,CHD,MI,PH
module_31	CPA3	FZD6	6	CAD,CHD,HF,Ischemic,MI,PH
module_31	CPA3	SOCS5	5	CAD,CHD,Ischemic,MI,PH
module_31	HSPA6	HSPA8	5	CAD,HCM,HF,MI,PH
module_31	HSPA6	SMAD7	2	CHD,MI
module_31	HSPA6	TNF	5	CAD,CHD,HF,MI,PH
module_31	HSPA6	WEE1	3	CHD,MI,PH
module_31	HSPA6	ZFYVE9	3	CAD,CHD,MI
module_31	HSPA6	CUL1	5	CAD,CHD,HF,MI,PH
module_31	HSPA6	FZD6	4	CAD,CHD,MI,PH
module_31	HSPA6	SOCS5	4	CAD,CHD,MI,PH
module_31	HSPA8	SMAD7	4	CAD,CHD,MI,PH
module_31	HSPA8	TNF	4	CAD,CHD,MI,PH
module_31	HSPA8	WEE1	6	CHD,DCM,HF,Ischemic,MI,PH
module_31	HSPA8	ZFYVE9	1	MI
module_31	HSPA8	CUL1	5	CAD,CHD,HF,MI,PH
module_31	HSPA8	FZD6	2	MI,PH
module_31	HSPA8	SOCS5	4	CAD,HF,MI,PH
module_31	SMAD7	TNF	3	CHD,MI,PH
module_31	SMAD7	WEE1	4	CHD,HF,MI,PH
module_31	SMAD7	ZFYVE9	3	CHD,HF,MI
module_31	SMAD7	CUL1	5	CAD,CHD,HF,MI,PH
module_31	SMAD7	FZD6	5	CHD,HF,Ischemic,MI,PH
module_31	SMAD7	SOCS5	6	CHD,HCM,HF,Ischemic,MI,PH
module_31	TNF	WEE1	3	CHD,MI,PH
module_31	TNF	ZFYVE9	4	CAD,CHD,HF,MI
module_31	TNF	CUL1	4	CAD,CHD,MI,PH
module_31	TNF	FZD6	4	CAD,CHD,MI,PH
module_31	TNF	SOCS5	4	CAD,CHD,MI,PH
module_31	WEE1	ZFYVE9	2	CAD,MI
module_31	WEE1	CUL1	5	CHD,HF,Ischemic,MI,PH
module_31	WEE1	FZD6	4	CHD,HF,MI,PH
module_31	WEE1	SOCS5	6	CHD,HCM,HF,Ischemic,MI,PH
module_31	ZFYVE9	CUL1	4	CAD,CHD,HF,MI
module_31	ZFYVE9	FZD6	4	CAD,CHD,HF,MI
module_31	ZFYVE9	SOCS5	4	CAD,CHD,HF,MI
module_31	CUL1	FZD6	5	CHD,HF,Ischemic,MI,PH
module_31	CUL1	SOCS5	6	CAD,CHD,HF,Ischemic,MI,PH
module_31	FZD6	SOCS5	8	CAD,CHD,DCM,HCM,HF,Ischemic,MI,PH
module_32	COX8C	CPA3	3	CAD,CHD,MI
module_32	COX8C	HSPA6	3	CAD,CHD,MI
module_32	COX8C	HSPA8	2	CAD,MI
module_32	COX8C	SMAD7	2	CHD,MI
module_32	COX8C	TCF7L1	3	CAD,CHD,MI
module_32	COX8C	TNF	3	CAD,CHD,MI
module_32	COX8C	ZFYVE9	4	CAD,CHD,HF,MI
module_32	COX8C	IRAK4	2	CHD,MI
module_32	COX8C	LEFTY1	3	CAD,CHD,MI
module_32	COX8C	TNFSF10	1	MI
module_32	COX8C	FZD6	3	CAD,CHD,MI
module_32	CPA3	HSPA6	5	CAD,CHD,Ischemic,MI,PH
module_32	CPA3	HSPA8	3	CAD,MI,PH
module_32	CPA3	SMAD7	4	CHD,Ischemic,MI,PH
module_32	CPA3	TCF7L1	5	CAD,CHD,HF,Ischemic,MI
module_32	CPA3	TNF	4	CAD,CHD,MI,PH
module_32	CPA3	ZFYVE9	3	CAD,CHD,MI
module_32	CPA3	IRAK4	4	CHD,HCM,MI,PH
module_32	CPA3	LEFTY1	3	CAD,CHD,MI
module_32	CPA3	TNFSF10	5	CHD,HF,Ischemic,MI,PH
module_32	CPA3	FZD6	6	CAD,CHD,HF,Ischemic,MI,PH
module_32	HSPA6	HSPA8	5	CAD,HCM,HF,MI,PH
module_32	HSPA6	SMAD7	2	CHD,MI
module_32	HSPA6	TCF7L1	3	CAD,CHD,MI
module_32	HSPA6	TNF	5	CAD,CHD,HF,MI,PH
module_32	HSPA6	ZFYVE9	3	CAD,CHD,MI
module_32	HSPA6	IRAK4	4	CHD,HF,MI,PH
module_32	HSPA6	LEFTY1	4	CAD,CHD,MI,PH
module_32	HSPA6	TNFSF10	5	CAD,CHD,Ischemic,MI,PH
module_32	HSPA6	FZD6	4	CAD,CHD,MI,PH
module_32	HSPA8	SMAD7	4	CAD,CHD,MI,PH
module_32	HSPA8	TCF7L1	2	CAD,MI
module_32	HSPA8	TNF	4	CAD,CHD,MI,PH
module_32	HSPA8	ZFYVE9	1	MI
module_32	HSPA8	IRAK4	3	CAD,MI,PH
module_32	HSPA8	LEFTY1	3	CAD,MI,PH
module_32	HSPA8	TNFSF10	3	CHD,MI,PH
module_32	HSPA8	FZD6	2	MI,PH
module_32	SMAD7	TCF7L1	2	CHD,MI
module_32	SMAD7	TNF	3	CHD,MI,PH
module_32	SMAD7	ZFYVE9	3	CHD,HF,MI
module_32	SMAD7	IRAK4	4	CAD,CHD,MI,PH
module_32	SMAD7	LEFTY1	2	CHD,MI
module_32	SMAD7	TNFSF10	4	CHD,HF,Ischemic,MI
module_32	SMAD7	FZD6	5	CHD,HF,Ischemic,MI,PH
module_32	TCF7L1	TNF	2	CAD,MI
module_32	TCF7L1	ZFYVE9	3	CAD,CHD,MI
module_32	TCF7L1	IRAK4	3	CHD,HCM,MI
module_32	TCF7L1	LEFTY1	3	CAD,CHD,MI
module_32	TCF7L1	TNFSF10	3	HCM,HF,MI
module_32	TCF7L1	FZD6	3	CAD,CHD,MI
module_32	TNF	ZFYVE9	4	CAD,CHD,HF,MI
module_32	TNF	IRAK4	3	CHD,MI,PH
module_32	TNF	LEFTY1	4	CAD,HF,Ischemic,MI
module_32	TNF	TNFSF10	3	CHD,MI,PH
module_32	TNF	FZD6	4	CAD,CHD,MI,PH
module_32	ZFYVE9	IRAK4	2	CHD,MI
module_32	ZFYVE9	LEFTY1	4	CAD,CHD,HF,MI
module_32	ZFYVE9	TNFSF10	1	MI
module_32	ZFYVE9	FZD6	4	CAD,CHD,HF,MI
module_32	IRAK4	LEFTY1	3	Ischemic,MI,PH
module_32	IRAK4	TNFSF10	3	CHD,MI,PH
module_32	IRAK4	FZD6	3	CHD,MI,PH
module_32	LEFTY1	TNFSF10	2	MI,PH
module_32	LEFTY1	FZD6	3	CAD,CHD,MI
module_32	TNFSF10	FZD6	7	CAD,CHD,HCM,HF,Ischemic,MI,PH
module_33	COX8C	CPA3	3	CAD,CHD,MI
module_33	COX8C	HSPA6	3	CAD,CHD,MI
module_33	COX8C	HSPA8	2	CAD,MI
module_33	COX8C	SMAD7	2	CHD,MI
module_33	COX8C	TCF7L1	3	CAD,CHD,MI
module_33	COX8C	TNF	3	CAD,CHD,MI
module_33	COX8C	ZFYVE9	4	CAD,CHD,HF,MI
module_33	COX8C	CTSS	3	CAD,CHD,MI
module_33	COX8C	IRAK4	2	CHD,MI
module_33	COX8C	MCM3	2	CHD,MI
module_33	COX8C	LEFTY1	3	CAD,CHD,MI
module_33	COX8C	TNFSF10	1	MI
module_33	CPA3	HSPA6	5	CAD,CHD,Ischemic,MI,PH
module_33	CPA3	HSPA8	3	CAD,MI,PH
module_33	CPA3	SMAD7	4	CHD,Ischemic,MI,PH
module_33	CPA3	TCF7L1	5	CAD,CHD,HF,Ischemic,MI
module_33	CPA3	TNF	4	CAD,CHD,MI,PH
module_33	CPA3	ZFYVE9	3	CAD,CHD,MI
module_33	CPA3	CTSS	8	CAD,CHD,DCM,HCM,HF,Ischemic,MI,PH
module_33	CPA3	IRAK4	4	CHD,HCM,MI,PH
module_33	CPA3	MCM3	3	CHD,MI,PH
module_33	CPA3	LEFTY1	3	CAD,CHD,MI
module_33	CPA3	TNFSF10	5	CHD,HF,Ischemic,MI,PH
module_33	HSPA6	HSPA8	5	CAD,HCM,HF,MI,PH
module_33	HSPA6	SMAD7	2	CHD,MI
module_33	HSPA6	TCF7L1	3	CAD,CHD,MI
module_33	HSPA6	TNF	5	CAD,CHD,HF,MI,PH
module_33	HSPA6	ZFYVE9	3	CAD,CHD,MI
module_33	HSPA6	CTSS	7	CAD,CHD,HCM,HF,Ischemic,MI,PH
module_33	HSPA6	IRAK4	4	CHD,HF,MI,PH
module_33	HSPA6	MCM3	3	CHD,MI,PH
module_33	HSPA6	LEFTY1	4	CAD,CHD,MI,PH
module_33	HSPA6	TNFSF10	5	CAD,CHD,Ischemic,MI,PH
module_33	HSPA8	SMAD7	4	CAD,CHD,MI,PH
module_33	HSPA8	TCF7L1	2	CAD,MI
module_33	HSPA8	TNF	4	CAD,CHD,MI,PH
module_33	HSPA8	ZFYVE9	1	MI
module_33	HSPA8	CTSS	2	MI,PH
module_33	HSPA8	IRAK4	3	CAD,MI,PH
module_33	HSPA8	MCM3	3	CHD,MI,PH
module_33	HSPA8	LEFTY1	3	CAD,MI,PH
module_33	HSPA8	TNFSF10	3	CHD,MI,PH
module_33	SMAD7	TCF7L1	2	CHD,MI
module_33	SMAD7	TNF	3	CHD,MI,PH
module_33	SMAD7	ZFYVE9	3	CHD,HF,MI
module_33	SMAD7	CTSS	3	CHD,MI,PH
module_33	SMAD7	IRAK4	4	CAD,CHD,MI,PH
module_33	SMAD7	MCM3	3	CHD,HF,MI
module_33	SMAD7	LEFTY1	2	CHD,MI
module_33	SMAD7	TNFSF10	4	CHD,HF,Ischemic,MI
module_33	TCF7L1	TNF	2	CAD,MI
module_33	TCF7L1	ZFYVE9	3	CAD,CHD,MI
module_33	TCF7L1	CTSS	3	CAD,CHD,MI
module_33	TCF7L1	IRAK4	3	CHD,HCM,MI
module_33	TCF7L1	MCM3	3	CHD,HF,MI
module_33	TCF7L1	LEFTY1	3	CAD,CHD,MI
module_33	TCF7L1	TNFSF10	3	HCM,HF,MI
module_33	TNF	ZFYVE9	4	CAD,CHD,HF,MI
module_33	TNF	CTSS	5	CAD,CHD,HF,MI,PH
module_33	TNF	IRAK4	3	CHD,MI,PH
module_33	TNF	MCM3	3	CHD,MI,PH
module_33	TNF	LEFTY1	4	CAD,HF,Ischemic,MI
module_33	TNF	TNFSF10	3	CHD,MI,PH
module_33	ZFYVE9	CTSS	3	CAD,CHD,MI
module_33	ZFYVE9	IRAK4	2	CHD,MI
module_33	ZFYVE9	MCM3	2	CHD,MI
module_33	ZFYVE9	LEFTY1	4	CAD,CHD,HF,MI
module_33	ZFYVE9	TNFSF10	1	MI
module_33	CTSS	IRAK4	5	CHD,HCM,HF,MI,PH
module_33	CTSS	MCM3	3	CHD,MI,PH
module_33	CTSS	LEFTY1	4	CAD,CHD,MI,PH
module_33	CTSS	TNFSF10	7	CAD,CHD,DCM,HF,Ischemic,MI,PH
module_33	IRAK4	MCM3	3	CHD,MI,PH
module_33	IRAK4	LEFTY1	3	Ischemic,MI,PH
module_33	IRAK4	TNFSF10	3	CHD,MI,PH
module_33	MCM3	LEFTY1	3	CHD,MI,PH
module_33	MCM3	TNFSF10	4	CHD,HF,MI,PH
module_33	LEFTY1	TNFSF10	2	MI,PH
module_34	COX8C	CPA3	3	CAD,CHD,MI
module_34	COX8C	HSPA6	3	CAD,CHD,MI
module_34	COX8C	HSPA8	2	CAD,MI
module_34	COX8C	SMAD7	2	CHD,MI
module_34	COX8C	TCF7L1	3	CAD,CHD,MI
module_34	COX8C	TNF	3	CAD,CHD,MI
module_34	COX8C	WEE1	1	MI
module_34	COX8C	ZFYVE9	4	CAD,CHD,HF,MI
module_34	COX8C	IRAK4	2	CHD,MI
module_34	COX8C	CUL1	3	CAD,CHD,MI
module_34	COX8C	MCM3	2	CHD,MI
module_34	COX8C	LEFTY1	3	CAD,CHD,MI
module_34	CPA3	HSPA6	5	CAD,CHD,Ischemic,MI,PH
module_34	CPA3	HSPA8	3	CAD,MI,PH
module_34	CPA3	SMAD7	4	CHD,Ischemic,MI,PH
module_34	CPA3	TCF7L1	5	CAD,CHD,HF,Ischemic,MI
module_34	CPA3	TNF	4	CAD,CHD,MI,PH
module_34	CPA3	WEE1	3	CHD,MI,PH
module_34	CPA3	ZFYVE9	3	CAD,CHD,MI
module_34	CPA3	IRAK4	4	CHD,HCM,MI,PH
module_34	CPA3	CUL1	4	CAD,CHD,MI,PH
module_34	CPA3	MCM3	3	CHD,MI,PH
module_34	CPA3	LEFTY1	3	CAD,CHD,MI
module_34	HSPA6	HSPA8	5	CAD,HCM,HF,MI,PH
module_34	HSPA6	SMAD7	2	CHD,MI
module_34	HSPA6	TCF7L1	3	CAD,CHD,MI
module_34	HSPA6	TNF	5	CAD,CHD,HF,MI,PH
module_34	HSPA6	WEE1	3	CHD,MI,PH
module_34	HSPA6	ZFYVE9	3	CAD,CHD,MI
module_34	HSPA6	IRAK4	4	CHD,HF,MI,PH
module_34	HSPA6	CUL1	5	CAD,CHD,HF,MI,PH
module_34	HSPA6	MCM3	3	CHD,MI,PH
module_34	HSPA6	LEFTY1	4	CAD,CHD,MI,PH
module_34	HSPA8	SMAD7	4	CAD,CHD,MI,PH
module_34	HSPA8	TCF7L1	2	CAD,MI
module_34	HSPA8	TNF	4	CAD,CHD,MI,PH
module_34	HSPA8	WEE1	6	CHD,DCM,HF,Ischemic,MI,PH
module_34	HSPA8	ZFYVE9	1	MI
module_34	HSPA8	IRAK4	3	CAD,MI,PH
module_34	HSPA8	CUL1	5	CAD,CHD,HF,MI,PH
module_34	HSPA8	MCM3	3	CHD,MI,PH
module_34	HSPA8	LEFTY1	3	CAD,MI,PH
module_34	SMAD7	TCF7L1	2	CHD,MI
module_34	SMAD7	TNF	3	CHD,MI,PH
module_34	SMAD7	WEE1	4	CHD,HF,MI,PH
module_34	SMAD7	ZFYVE9	3	CHD,HF,MI
module_34	SMAD7	IRAK4	4	CAD,CHD,MI,PH
module_34	SMAD7	CUL1	5	CAD,CHD,HF,MI,PH
module_34	SMAD7	MCM3	3	CHD,HF,MI
module_34	SMAD7	LEFTY1	2	CHD,MI
module_34	TCF7L1	TNF	2	CAD,MI
module_34	TCF7L1	WEE1	2	CAD,MI
module_34	TCF7L1	ZFYVE9	3	CAD,CHD,MI
module_34	TCF7L1	IRAK4	3	CHD,HCM,MI
module_34	TCF7L1	CUL1	2	CAD,MI
module_34	TCF7L1	MCM3	3	CHD,HF,MI
module_34	TCF7L1	LEFTY1	3	CAD,CHD,MI
module_34	TNF	WEE1	3	CHD,MI,PH
module_34	TNF	ZFYVE9	4	CAD,CHD,HF,MI
module_34	TNF	IRAK4	3	CHD,MI,PH
module_34	TNF	CUL1	4	CAD,CHD,MI,PH
module_34	TNF	MCM3	3	CHD,MI,PH
module_34	TNF	LEFTY1	4	CAD,HF,Ischemic,MI
module_34	WEE1	ZFYVE9	2	CAD,MI
module_34	WEE1	IRAK4	4	CAD,CHD,MI,PH
module_34	WEE1	CUL1	5	CHD,HF,Ischemic,MI,PH
module_34	WEE1	MCM3	3	CHD,MI,PH
module_34	WEE1	LEFTY1	2	CAD,MI
module_34	ZFYVE9	IRAK4	2	CHD,MI
[truncated: 7,103 more rows]
